# Supplementary material for: Brazil’s Market for Trading Forest Certificates
Source: PLoS One. 2016 Apr 6;11(4):e0152311. doi: 10.1371/journal.pone.0152311 (PMC4822866; doi:10.1371/journal.pone.0152311)
Supplement: S2 File — (ZIP) [file pone.0152311.s002.zip]

Archive with 50 entries (32 files):
- S2FILE/biomass_map/
- S2FILE/biomass_map/biomasssa_total_por_fitofisionomia.tfw
- S2FILE/biomass_map/biomasssa_total_por_fitofisionomia.tif
- S2FILE/biomass_map/biomasssa_total_por_fitofisionomia.tif.aux.xml
- S2FILE/biomass_map/biomasssa_total_por_fitofisionomia.tif.ovr
- S2FILE/biomass_map/biomasssa_total_por_fitofisionomia.txt
- S2FILE/inholdings/
- S2FILE/inholdings/Inholding.xlsx
- S2FILE/Regulatory_scenarios/
- S2FILE/Regulatory_scenarios/raster/
- S2FILE/Regulatory_scenarios/raster/munibiome.tif
- S2FILE/Regulatory_scenarios/raster/munibiome.tif.aux.xml
- S2FILE/Regulatory_scenarios/scenario4/
- S2FILE/Regulatory_scenarios/scenario4/all_biomas_estados.csv
- S2FILE/Regulatory_scenarios/scenario4/biomas.csv
- S2FILE/Regulatory_scenarios/scenario4/CRA_transaction_model_biome.egoml
- S2FILE/Regulatory_scenarios/scenario4/CRA_transaction_model_biome_egoml_Submodels/
- S2FILE/Regulatory_scenarios/scenario4/CRA_transaction_model_biome_egoml_Submodels/CostCurves.egoml
- S2FILE/Regulatory_scenarios/scenario4/CRA_transaction_model_biome_egoml_Submodels/OffsetTrading.egoml
- S2FILE/Regulatory_scenarios/scenario4/estados.csv
- S2FILE/Regulatory_scenarios/scenario4/readmefirst.txt
- S2FILE/Regulatory_scenarios/scenario4/scenario4biomax/
- S2FILE/Regulatory_scenarios/scenario4/scenario4biomax/cenario_max.csv
- S2FILE/Regulatory_scenarios/scenario4/scenario4biomin/
- S2FILE/Regulatory_scenarios/scenario4/scenario4biomin/cenario_min.csv
- S2FILE/Regulatory_scenarios/scenarios_1_3and5yearCRA/
- S2FILE/Regulatory_scenarios/scenarios_1_3and5yearCRA/all_biomas_estados.csv
- S2FILE/Regulatory_scenarios/scenarios_1_3and5yearCRA/biomas.csv
- S2FILE/Regulatory_scenarios/scenarios_1_3and5yearCRA/CRAtransaction_model.egoml
- S2FILE/Regulatory_scenarios/scenarios_1_3and5yearCRA/CRAtransaction_model_egoml_Submodels/
- S2FILE/Regulatory_scenarios/scenarios_1_3and5yearCRA/CRAtransaction_model_egoml_Submodels/CostCurves.egoml
- S2FILE/Regulatory_scenarios/scenarios_1_3and5yearCRA/CRAtransaction_model_egoml_Submodels/OffsetTrading.egoml
- S2FILE/Regulatory_scenarios/scenarios_1_3and5yearCRA/estados.csv
- S2FILE/Regulatory_scenarios/scenarios_1_3and5yearCRA/readmefirst.txt
- S2FILE/Regulatory_scenarios/scenarios_1_3and5yearCRA/Scenario1max/
- S2FILE/Regulatory_scenarios/scenarios_1_3and5yearCRA/Scenario1max/cenario_max.csv
- S2FILE/Regulatory_scenarios/scenarios_1_3and5yearCRA/Scenario1min/
- S2FILE/Regulatory_scenarios/scenarios_1_3and5yearCRA/Scenario1min/cenario_min.csv
- S2FILE/Regulatory_scenarios/scenarios_1_3and5yearCRA/Scenario2max/
- S2FILE/Regulatory_scenarios/scenarios_1_3and5yearCRA/Scenario2max/cenario_max.csv
- S2FILE/Regulatory_scenarios/scenarios_1_3and5yearCRA/Scenario2min/
- S2FILE/Regulatory_scenarios/scenarios_1_3and5yearCRA/Scenario2min/cenario_min.csv
- S2FILE/Regulatory_scenarios/scenarios_1_3and5yearCRA/Scenario3max/
- S2FILE/Regulatory_scenarios/scenarios_1_3and5yearCRA/Scenario3max/cenario_max.csv
- S2FILE/Regulatory_scenarios/scenarios_1_3and5yearCRA/Scenario3min/
- S2FILE/Regulatory_scenarios/scenarios_1_3and5yearCRA/Scenario3min/cenario_min.csv
- S2FILE/Regulatory_scenarios/scenarios_1_3and5yearCRA/ScenarioCRA5yearsmax/
- S2FILE/Regulatory_scenarios/scenarios_1_3and5yearCRA/ScenarioCRA5yearsmax/cenario_max.csv
- S2FILE/Regulatory_scenarios/scenarios_1_3and5yearCRA/ScenarioCRA5yearsmin/
- S2FILE/Regulatory_scenarios/scenarios_1_3and5yearCRA/ScenarioCRA5yearsmin/cenario_min.csv
