# Supplementary material for: Brazil’s Market for Trading Forest Certificates
Source: PLoS One. 2016 Apr 6;11(4):e0152311. doi: 10.1371/journal.pone.0152311 (PMC4822866; doi:10.1371/journal.pone.0152311)
Supplement: S2 File — (ZIP) [file pone.0152311.s002.zip › S2FILE/biomass_map/biomasssa_total_por_fitofisionomia.tfw]

500.0000000000
0.0000000000
0.0000000000
-500.0000000000
-2497505.3630704707
4177733.7223954778
