# Supplementary material for: Brazil’s Market for Trading Forest Certificates
Source: PLoS One. 2016 Apr 6;11(4):e0152311. doi: 10.1371/journal.pone.0152311 (PMC4822866; doi:10.1371/journal.pone.0152311)
Supplement: S2 File — (ZIP) [file pone.0152311.s002.zip › S2FILE/biomass_map/biomasssa_total_por_fitofisionomia.tif.aux.xml]

<PAMDataset>
  <Metadata />
  <Metadata domain="Esri">
    <MDI key="PyramidResamplingType">NEAREST</MDI>
  </Metadata>
  <PAMRasterBand band="1">
    <Histograms>
      <HistItem>
        <HistMin>0</HistMin>
        <HistMax>581.3728637695313</HistMax>
        <BucketCount>256</BucketCount>
        <IncludeOutOfRange>1</IncludeOutOfRange>
        <Approximate>0</Approximate>
        <HistCounts>465798|986570|0|311985|0|499315|0|0|362197|0|0|71772|0|11587|0|0|573184|0|0|1245167|0|425390|0|0|0|0|0|0|0|0|0|0|0|0|84771|0|0|0|0|0|0|1161381|0|0|0|0|746619|0|0|0|4599868|0|0|0|0|0|0|0|0|0|0|0|0|0|0|0|0|0|0|0|0|0|0|0|290556|0|0|0|0|0|0|0|0|0|0|0|0|0|0|0|0|0|0|0|0|0|159683|0|24948|0|0|0|0|128437|0|0|0|0|0|0|0|43895|0|0|0|0|0|0|0|0|0|0|0|0|0|0|0|49742|0|0|0|2212347|2136137|0|1062516|0|811189|791515|58047|0|0|0|0|0|1389765|0|0|0|0|0|0|0|0|0|0|0|0|0|0|136423|65245|0|582081|0|0|0|32215|0|0|0|168493|0|0|0|0|0|0|0|0|0|0|0|0|0|0|558158|0|0|0|0|0|0|0|0|0|0|0|22184|0|2751419|0|0|0|0|0|0|3282480|765239|0|1326602|0|0|0|0|0|165977|255383|0|0|0|1176801|0|373643|0|838185|0|0|0|0|0|0|0|0|0|0|0|0|0|0|0|0|0|0|0|0|0|0|0|0|0|0|0|0|0|0|620071</HistCounts>
      </HistItem>
    </Histograms>
    <Metadata>
      <MDI key="STATISTICS_MINIMUM">0</MDI>
      <MDI key="STATISTICS_MAXIMUM">581.37286376953</MDI>
      <MDI key="STATISTICS_MEAN">289.31297344978</MDI>
      <MDI key="STATISTICS_STDDEV">174.41513219471</MDI>
      <MDI key="STATISTICS_SKIPFACTORX">1</MDI>
      <MDI key="STATISTICS_SKIPFACTORY">1</MDI>
      <MDI key="STATISTICS_EXCLUDEDVALUES"></MDI>
      <MDI key="STATISTICS_COVARIANCES">30420.6383384998</MDI>
    </Metadata>
  </PAMRasterBand>
</PAMDataset>
