# Supplementary material for: Brazil’s Market for Trading Forest Certificates
Source: PLoS One. 2016 Apr 6;11(4):e0152311. doi: 10.1371/journal.pone.0152311 (PMC4822866; doi:10.1371/journal.pone.0152311)
Supplement: S2 File — (ZIP) [file pone.0152311.s002.zip › S2FILE/biomass_map/biomasssa_total_por_fitofisionomia.txt]

Above and below ground biomass in CO2
Cell Type : IEEE 754 32 Bit Real
Null Cell Value : -3.4028230607371e+038
Number of Lines : 8765
Number of Columns : 8533
Projection (ERMapper Equiv.) : Undefined / Unsupported
Datum (ERMapper Equiv.) : Undefined / Unsupported
Unit (ERMapper Equiv.) : Undefined / Unsupported
Coordinate Type : EN (Easting/Northing)
Cell Height : 500
Cell Width : 500
Registration Coordinate : (Y=4177983.72239548, X=-2497755.36307047)
Registration Cell : (Y=0, X=0)
Rotation : (Y=0, X=0)
Full Projection (WKT) : PROJCS["South_America_Albers_Equal_Area_Conic_MC51W",
    GEOGCS["GCS_South_American_1969",
        DATUM["South_American_Datum_1969",
            SPHEROID["GRS_1967",6378160,298.249999999996,
                AUTHORITY["EPSG","7036"]],
            AUTHORITY["EPSG","6291"]],
        PRIMEM["Greenwich",0],
        UNIT["degree",0.0174532925199433]],
    PROJECTION["Albers_Conic_Equal_Area"],
    PARAMETER["standard_parallel_1",-5],
    PARAMETER["standard_parallel_2",-42],
    PARAMETER["latitude_of_center",-32],
    PARAMETER["longitude_of_center",-51],
    PARAMETER["false_easting",0],
    PARAMETER["false_northing",0],
    UNIT["metre",1,
        AUTHORITY["EPSG","9001"]]]
Number of Layers : 1
Layer Names :
    (1) "layer_0"
