# Supplementary material for: Brazil’s Market for Trading Forest Certificates
Source: PLoS One. 2016 Apr 6;11(4):e0152311. doi: 10.1371/journal.pone.0152311 (PMC4822866; doi:10.1371/journal.pone.0152311)
Supplement: S2 File — (ZIP) [file pone.0152311.s002.zip › S2FILE/inholdings/Inholding.xlsx]

## Sheet: Folha1
	Source:	MINISTÉRIO DO MEIO AMBIENTE
	INSTITUTO CHICO MENDES DE CONSERVAÇÃO DA BIODIVERSIDADE
					12.06.12
Nº	Nome da Unidade	UF	Data de Criação	Área (ha)	Terras Privadas e Terras Devolutas (ha)	Bioma
1	Resex do Baixo Juruá	AM	2001	187981	1023.41	AMAZÔNIA
2	Resex do Ciriaco	MA	1992	8106.75	1881.46	AMAZÔNIA
3	Flona do Tapirape-aquiri	PA	1989	196504	2796.94	AMAZÔNIA
4	Esec Niquiá	RR	1985	284787	4271.81	AMAZÔNIA
5	Flona de Jacundá	RO	2004	221218	7192.43	AMAZÔNIA
6	Flona de Anauá	RR	2005	259400	7636.55	AMAZÔNIA
7	Resex da Mata Grande	MA	1992	11431.5	8365.48	AMAZÔNIA
8	Esec de Cuniã	RO/AM	2001	186743	16321.4	AMAZÔNIA
9	Resex Rio Unini	AM	2006	849685	16330.9	AMAZÔNIA
10	Flona de Itaituba 2	PA	1998	427367	17701.6	AMAZÔNIA
11	Flona de Humaitá	AM	1998	473155	18428.5	AMAZÔNIA
12	Resex do Lago do Capana Grande	AM	2004	304311	21454.5	AMAZÔNIA
13	Rebio do Uatumã	AM	1990	938721	22536.6	AMAZÔNIA
14	Flona de Itaituba 1	PA	1998	220693	35864.7	AMAZÔNIA
15	Flona do Itacaiunas	PA	1998	136699	36304.9	AMAZÔNIA
16	Resex Verde para Sempre	PA	2004	1.28936e+06	36398.1	AMAZÔNIA
17	Flona do Purus	AM	1988	256121	41081.1	AMAZÔNIA
18	Flona do Trairão	PA	2006	257526	41296.9	AMAZÔNIA
19	Resex Ipaú-Anilzinho	PA	2005	55834.2	45229.2	AMAZÔNIA
20	Parna do Jamanxim	PA	2006	859797	56789.5	AMAZÔNIA
21	Rebio do Abufari	AM	1982	223865	68330.9	AMAZÔNIA
22	Resex Riozinho do Anfrisio	PA	2004	736135	108622	AMAZÔNIA
23	Flona de Balata-Tufari	AM	2002	1.07967e+06	125055	AMAZÔNIA
24	Resex do Médio Purus	AM	2008	604231	134881	AMAZÔNIA
25	Esec do Jari	PA/AP	1982	231079	136338	AMAZÔNIA
26	Parna Nascentes do Lago Jari	AM	2008	812745	201021	AMAZÔNIA
27	Esec de Jutaí-Solimões	AM	1983	289512	221653	AMAZÔNIA
28	Parna Mapinguari	AM/RO	2008	1.77691e+06	269955	AMAZÔNIA
29	Rebio do Gurupi	MA	1988	271198	271198	AMAZÔNIA
30	Resex Rio Iriri	PA	2006	398993	279311	AMAZÔNIA
31	Flona Mapiá-Inauini	AM	1989	368948	322298	AMAZÔNIA
32	Rebio do Jaru	RO	1979	346861	346861	AMAZÔNIA
33	Parna de Pacaás Novos	RO	1979	708664	365106	AMAZÔNIA
34	Flona de Saracá-Taquera	PA	1989	441283	389731	AMAZÔNIA
35	Flona de Carajás	PA	1998	392725	392725	AMAZÔNIA
36	Rebio do Rio Trombetas	PA	1979	407754	407754	AMAZÔNIA
37	Flona do Amapá	AP	1989	460353	460353	AMAZÔNIA
38	Resex Ituxi	AM	2008	776323	511752	AMAZÔNIA
39	Resex do Rio Cajari	AP	1990	532397	532397	AMAZÔNIA
40	Esec Juami-Japurá	AM	2001	831525	535438	AMAZÔNIA
41	Flona do Crepori	PA	2006	741245	556079	AMAZÔNIA
42	Resex do Cazumbá-Iracema	AC	2002	750918	714446	AMAZÔNIA
43	Flona de Altamira	PA	1998	724966	724966	AMAZÔNIA
44	Flona de Tefé	AM	1989	865119	793719	AMAZÔNIA
45	Parna da Amazônia	AM/PA	1974	1.0849e+06	840259	AMAZÔNIA
46	Parna do Juruena	AM/MT	2006	1.9582e+06	931530	AMAZÔNIA
47	Flona do Iquiri	AM	2008	1.4726e+06	1.0446e+06	AMAZÔNIA
48	Flona do Amazonas	AM/RR	1989	1.94421e+06	1.94421e+06	AMAZÔNIA
	total			2.86588e+07	1.40695e+07
1	Parna da Furna Feia	RN	2012	8517.49	8517.49	CAATINGA
2	Parna de Jericoacoara	CE	2002	8862.89	8862.89	CAATINGA
3	Parna do Catimbau	PE	2002	62294.1	62294.1	CAATINGA
4	Parna da Chapada Diamantina	BA	1985	152142	68541.9	CAATINGA
5	Esec Raso da Catarina	BA	1984	104843	104843	CAATINGA
	total			336659	253059
Nº	Nome da Unidade	UF	Área (ha)	Terras Privadas (ha)
12	Esec Serra Geral do Tocantins	BA/TO	2001	707079	494955	CERRADO
6	Parna Cavernas do Peruaçu	MG	1999	56448.3	44520.3	CERRADO
10	Parna da Chapada das Mesas	MA	2005	159952	159952	CERRADO
5	Parna da Chapada dos Guimaraes	MT	1989	32769.6	20889.6	CERRADO
7	Parna da Serra da Bodoquena	MS	2000	77021.6	63637.4	CERRADO
9	Parna da Serra da Canastra	MG	1972	197810	125810	CERRADO
13	Parna das Nascentes do Rio Parnaíba	MA/PI/BA	2002	724325	724325	CERRADO
8	Parna das Sempre-Vivas	MG	2002	124154	124154	CERRADO
2	Parna de Brasília	DF	1961	40398.9	10398.9	CERRADO
11	Parna Grande Sertão Veredas	BA/MG	1989	230853	212385	CERRADO
3	Resex Chapada Limpa	MA	2007	11973	11973	CERRADO
1	Resex do Extremo Norte do Tocantins	TO	1992	9070.48	9070.48	CERRADO
4	Resex Lago do Cedro	GO	2006	17404	17404	CERRADO
	total			2.38926e+06	2.01947e+06
1	Parna de Aparados da Serra	SC/RS	1959	13148	1541.04	MATA ATLÂNTICA
2	Parna do Descobrimento	BA	1999	22694	1548.93	MATA ATLÂNTICA
3	Rebio de Pedra Talhada	PE/AL	1989	3742.12	3742.12	MATA ATLÂNTICA
4	Rebio Guaribas	PB	1990	4051.62	4051.62	MATA ATLÂNTICA
5	Esec de Murici	AL	2001	6131.53	6131.53	MATA ATLÂNTICA
6	Esec da Mata Preta	PR/SC	2005	6566.5	6566.5	MATA ATLÂNTICA
7	Parna do Pau Brasil	BA	1999	18934.3	7384.56	MATA ATLÂNTICA
8	Parna Serra de Itabaiana	SE	2005	7998.99	7998.99	MATA ATLÂNTICA
9	Rebio das Perobas	PR	2006	8716.13	8716.13	MATA ATLÂNTICA
10	Parna da Restinga de Jurubatiba	RJ	1998	14867.3	10112.1	MATA ATLÂNTICA
11	Parna de Ilha Grande	MS/PR	1997	76033.1	10566.9	MATA ATLÂNTICA
12	Parna da Serra das Lontras	BA	2010	11343.7	11343.7	MATA ATLÂNTICA
13	Parna de Boa Nova	BA	2010	12065.3	12065.3	MATA ATLÂNTICA
14	Parna de Itatiaia	MG/RJ	1937	28084.1	12637.8	MATA ATLÂNTICA
15	Parna das Araucárias	SC	2005	12809.5	12809.5	MATA ATLÂNTICA
16	Parna da Serra Geral	SC/RS	1992	17301.9	14360.9	MATA ATLÂNTICA
17	Rebio das Araucárias	PR	2006	14930.4	14930.4	MATA ATLÂNTICA
18	Rebio de Una	BA	1980	18515.1	18515.1	MATA ATLÂNTICA
19	Parna do Alto do Cariri	BA	2010	19238	19238	MATA ATLÂNTICA
20	Parna da Serra dos Orgãos	RJ	1984	20020.5	20020.5	MATA ATLÂNTICA
21	Parna dos Campos Gerais	PR	2006	21298.9	21298.9	MATA ATLÂNTICA
22	Parna de Saint-Hilaire/Lange	PR	2001	25118.9	25118.9	MATA ATLÂNTICA
23	Parna do Caparaó	ES/MG	1961	31762.9	26998.5	MATA ATLÂNTICA
24	Parna do Superagui	SP/PR	1989	33860.4	33860.4	MATA ATLÂNTICA
25	Parna de São Joaquim	SC	1961	42774.7	36119.2	MATA ATLÂNTICA
26	Rebio da Mata Escura	MG	2003	50872.4	50872.4	MATA ATLÂNTICA
27	Parna da Serra do Itajaí	SC	2004	57374.7	56801	MATA ATLÂNTICA
28	Parna da Serra da Bocaina	RJ/SP	1971	104045	104045	MATA ATLÂNTICA
	total			704300	559396
TOTAL
	RESUMO
	Bioma	Nº de UCs que Possuem Demanda de Compensação	Área Total das UCs que Possuem Demanda de Compensação (ha)	Demanda por Compensação (Terras Privadas e Terras Devolutas (ha))
	AMAZÔNIA	48	2.86588e+07	1.40695e+07
	CAATINGA	5	336659	253059
	CERRADO	13	2.40123e+06	2.03144e+06
	MATA ATLÂNTICA	28	704300	559396
