# Supplementary material for: Brazil’s Market for Trading Forest Certificates
Source: PLoS One. 2016 Apr 6;11(4):e0152311. doi: 10.1371/journal.pone.0152311 (PMC4822866; doi:10.1371/journal.pone.0152311)
Supplement: S2 File — (ZIP) [file pone.0152311.s002.zip › S2FILE/Regulatory_scenarios/raster/munibiome.tif.aux.xml]

<PAMDataset>
  <PAMRasterBand band="1">
    <Description>layer_0</Description>
  </PAMRasterBand>
</PAMDataset>
