# Supplementary material for: Brazil’s Market for Trading Forest Certificates
Source: PLoS One. 2016 Apr 6;11(4):e0152311. doi: 10.1371/journal.pone.0152311 (PMC4822866; doi:10.1371/journal.pone.0152311)
Supplement: S2 File — (ZIP) [file pone.0152311.s002.zip › S2FILE/Regulatory_scenarios/scenario4/all_biomas_estados.csv]

estado*	codigo	nome	Amazonia	Caatinga	Cerrado	MataAtlantica	Pampas	Pantanal
11	11	Brasil	1	1	1	1	1	1
