# Supplementary material for: Brazil’s Market for Trading Forest Certificates
Source: PLoS One. 2016 Apr 6;11(4):e0152311. doi: 10.1371/journal.pone.0152311 (PMC4822866; doi:10.1371/journal.pone.0152311)
Supplement: S2 File — (ZIP) [file pone.0152311.s002.zip › S2FILE/Regulatory_scenarios/scenario4/readmefirst.txt]

First download and install Dinamica EGO from www.csr.ufmg.br/dinamica
Open Dinamica EGO and load CRAtransaction_model.egoml
This model is setup for Scenario4biomax. Replace input files where assigned "REPLACE FILE". They are scenario input file and scenario output folder.
Run the model and open output tables in the respective folder by using Excel.
Any doubt contact us: dinamica@csr.ufmg.br
Enjoy it.
