# Supplementary material for: Brazil’s Market for Trading Forest Certificates
Source: PLoS One. 2016 Apr 6;11(4):e0152311. doi: 10.1371/journal.pone.0152311 (PMC4822866; doi:10.1371/journal.pone.0152311)
Supplement: S2 File — (ZIP) [file pone.0152311.s002.zip › S2FILE/Regulatory_scenarios/scenario4/scenario4biomax/cenario_max.csv]

Key*	Potencial_CRAs	Compradores	preco_venda	custo_OP_compra
10000001	14069497.81	0	1050.687362	5680.488562
10000002	253059.2274	0	3479.25879	4708.990779
10000003	2031442.449	0	2043.544504	11867.83779
10000004	559395.8432	0	3229.25879	14667.11729
11000151	49811.84062	0	5290.787998	7294.806503
11000231	45699.28268	0	3872.832638	5018.097005
11000311	14493.42374	0	4173.611651	9200
11000491	25630.96717	0	5109.864903	7339.790586
11000561	16937.51585	2356.4	4583.769436	9200
11000641	15897.92202	0	5119.151461	9200
11000721	15168.15556	0	5803.688426	9200
11000801	41539.70382	0	3427.886641	6824.57
11000981	29848.55292	0	5399.630531	7425.246742
11001061	31921.20949	0	3367.23337	6824.57
11001141	21927.13013	0	4740.611651	5536.396824
11001221	32117.36544	0	5107.406427	5572.603448
11001301	127594.5407	0	2931.740058	4748.011117
11001481	17017.03766	0	4286.971651	6824.57
11001551	16817.60019	0	4732.138943	5547.690539
11001891	44041.64753	0	5127.658974	10667
11002051	241241.6977	0	3518.773299	4465.95855
11002541	15081.54034	0	4740.611651	5772.984429
11002621	16828.72511	0	3383.514667	4789.507571
11002881	15122.74904	0	5673.611651	7363.306799
11002961	11094.02545	0	5407.111651	7407.52015
11003041	30053.00162	0	5061.192823	10667
11003043	602.1227657	0	5316.40714	10667
11003201	41331.87943	0	4188.465655	6824.57
11003381	101426.4615	0	3539.030523	5628.091638
11003461	18277.59532	0	4220.631014	6824.57
11003791	12509.91616	0	5227.366524	7441.588766
11004031	54942.20672	0	3390.611651	4735.836
11004521	33178.8738	0	3540.611651	6783.5
11005021	12297.85352	0	5407.111651	7299.254174
11006011	15932.40207	0	3390.611651	5268.976143
11007001	38324.85284	0	3528.502998	5712.969089
11008091	37006.49238	0	3540.611651	5464.592867
11009081	10154.4137	0	5407.111651	7294.079728
11009241	19219.73801	16891.54	5902.845268	10667
11009401	26296.75047	0	3540.611651	5483.611843
11010051	26359.08009	0	4705.994301	5521.646739
11011041	17551.76828	0	3540.611651	5484.301305
11012031	8269.861405	0	5407.111651	7260.621179
11013021	11429.81185	0	4699.839435	5576.252317
11014011	24482.11343	0	3390.611651	5158.480891
11014351	10411.41129	0	4340.611651	6668.208592
11014501	18651.20623	0	5314.831091	10667
11014681	11854.62461	0	4544.179521	9200
11014761	5518.527868	0	5678.614406	10667
11014841	4314.287451	2920.51	5623.520542	10667
11014921	30981.65503	0	3370.463721	6824.57
11015001	23249.40611	0	4263.390376	6824.57
11015591	4458.114862	0	4740.611651	5594.210143
11016091	23016.99541	0	4507.826973	5490.200029
11017081	12602.44417	0	4740.611651	5614.559378
11017571	46974.2154	0	3337.958971	5207.572757
11018071	9848.826262	0	4740.611651	5551.96853
12000131	37131.73542	0	2437.789441	5255.67
12000541	38973.78702	0	2437.789441	5255.67
12001041	41885.15036	0	2377.417917	5255.67
12001381	26139.91397	0	2317.83735	5255.67
12001791	11951.53323	0	2568.355671	5255.67
12002031	276965.8778	0	2037.745557	3166.634906
12002521	15827.83243	0	2437.789441	5255.67
12003021	1036213.111	0	2138.838151	5255.67
12003281	138800.2486	0	2085.79707	5255.67
12003361	90278.20357	0	2029.026178	5255.67
12003441	180645.2284	0	2398.660579	5255.67
12003511	26359.25025	0	2063.857865	5255.67
12003851	29377.65206	0	2437.789441	5255.67
12003931	135797.8626	0	2051.75343	5255.67
12004011	102443.7744	0	2427.21798	5255.67
12004271	94481.9989	0	2027.51123	5255.67
12004351	124189.7673	0	2437.789441	5255.67
12004501	23753.96544	0	2437.789441	5255.67
12005001	390834.4367	0	2340.953944	5255.67
12006091	458970.4688	0	2070.562138	5255.67
12007081	46607.60308	0	2437.789441	5255.67
12008071	50026.60118	0	2578.253495	5255.67
13000291	61575.77612	0	2010.4436	3311.761696
13000601	35257.72521	0	1970.3203	3199.067836
13000861	45003.62644	0	2101.662678	3592.096796
13001021	59173.68427	0	2125.404298	3607.156427
13001441	640015.2787	0	2681.113518	5072.209437
13002011	540766.8721	0	1959.658471	3165.03626
13003001	116132.3769	0	2223.054484	3992.90468
13004091	604587.1674	0	1944.419686	3284.487156
13005081	103564.3263	0	2175.259872	4112.111602
13006071	76396.7054	0	1972.383276	3195.63549
13006311	343423.9641	0	2208.701762	3831.62353
13006801	93999.49118	0	2185.505611	4064.851498
13007061	413962.59	0	2064.68227	3594.250174
13008051	530370.6686	0	2370.366364	4288.624728
13008391	82011.69874	0	2062.057129	3526.061223
13009041	236481.0174	0	2395.910439	4049.077173
13010011	124319.3213	0	2073.248967	3422.8415
13011001	154267.3619	0	2212.913242	3915.062857
13011591	40130.98062	0	2144.356911	3794.754589
13012091	298763.672	0	2083.288937	3490.886016
13013081	186753.8206	0	2042.659888	3456.031235
13014071	159239.7545	0	2010.518971	3269.347343
13015061	307388.3399	0	2055.225667	3352.283786
13016051	93869.4526	0	1983.549279	3248.321554
13016541	180385.3267	0	1962.816568	3169.524319
13017041	225863.1198	0	2477.495145	4244.114827
13018031	251863.0701	0	1974.163409	3193.849377
13018521	25305.06682	0	2093.22984	3649.323143
13019021	192925.4503	0	2150.341421	3900.565365
13019511	193687.9186	0	2103.307621	3461.84754
13020091	112201.8542	0	2060.840518	3704.3885
13021081	1284576.328	0	1965.252216	3219.990768
13022071	171269.8858	0	2013.735978	3306.781812
13023061	283297.4469	0	1997.043356	3255.997189
13024051	289992.2615	0	2257.245692	3777.771722
13025041	175380.413	0	2100.51783	3624.000079
13025531	131055.72	0	2145.831323	3746.038262
13026031	245623.9414	0	2514.214529	3668.457465
13027021	344013.5951	0	2435.196503	4256.019833
13028011	111509.802	0	1998.168752	3310.350544
13029001	432252.0563	0	2339.804632	4455.952787
13030071	117791.0712	0	2006.789554	3746.036481
13031061	121903.0115	0	2265.514172	4144.55784
13032051	333951.9237	0	2030.154998	3503.657778
13033041	382246.6959	0	2629.694145	4741.984385
13034031	95582.56139	0	2083.216958	3921.721942
13035021	1357349.487	0	2129.585055	3494.479293
13035361	330948.6404	0	2024.637429	3579.575781
13035691	211714.4542	0	2071.478877	3694.351281
13036011	507509.627	0	1958.563746	3239.115502
13037001	80844.38097	0	1965.753753	3194.768446
13038091	1030272.862	0	1954.879376	3212.306189
13039081	84615.50707	0	1967.206403	3190.517066
13039571	38880.98846	0	2023.551655	3613.987071
13040051	125621.449	0	2097.28564	3802.084469
13040621	12628.36096	0	1962.111908	3179.284597
13041041	1686470.946	0	2219.224232	3743.310031
13042031	81495.8729	0	2060.46958	3415.835153
13042371	161337.2445	0	1971.365014	3214.198854
13042601	21348.50364	0	1994.953903	3278.136256
13043021	47260.86618	0	2007.914474	3617.095016
13044011	55024.42187	0	2101.675159	3856.584187
14000271	174362.3449	0	2101.465489	2809.447442
14000501	172340.8294	0	2127.950417	2870.365648
14001001	220192.9059	0	2114.737405	2842.901097
14001591	186801.2752	0	2124.214238	2930.874226
14001751	131788.8517	0	2146.147959	2957.349635
14002091	1262648.114	0	2255.675815	3204.8897
14002331	107067.076	0	2338.82031	3527.487775
14002821	36089.83348	0	2193.552813	4000
14003081	109209.6813	0	2139.979703	2900.066973
14004071	12022.26103	0	2100.259888	2809.809427
14004561	4871.267858	0	2090.773937	2785.433378
14004721	815018.0844	0	2335.484904	3391.995443
14005061	49502.24056	0	2314.761005	3389.039601
14006051	45109.91448	0	2293.644136	3307.579799
14007041	65.79738641	0	2085.710339	2773.960562
15001071	34417.38535	0	2521.498337	3622.479639
15001311	2690.742963	0	3054.970651	5221.430221
15002061	113319.7028	0	2497.591653	3520.360166
15003051	94837.82854	0	2521.188345	3545.793044
15003471	24067.96999	0	2633.293929	6170.332832
15004041	203863.4332	0	2480.694825	4094.050104
15005031	466497.6223	0	2703.706257	4013.05024
15006021	155782.4213	0	2675.322831	5358.287835
15007011	95455.56214	0	2517.590337	3557.498327
15008001	567.984249	0	1173.868766	3352.226021
15008591	99834.19491	0	2880.290359	5225.494145
15009091	11634.74943	0	2469.152667	3583.367813
15009581	19441.72404	0	2499.171231	3593.689762
15010061	420838.052	0	2653.360465	5100
15011051	156843.7001	0	2629.899445	4018.199284
15012041	79464.30527	0	2638.544657	4145.546241
15012531	11872.20471	0	2407.951938	6437.405849
15013031	12898.25194	0	2506.503476	3551.137696
15014021	1657.031619	0	1181.498013	3398.750645
15014511	16413.41247	0	2615.664441	4477.968699
15015011	883.2816586	0	1171.431365	3341.01593
15015761	15492.98311	2228.06	3054.970651	5336.14484
15016001	3833.219031	0	5154.970651	6867
15017091	23063.47952	0	2469.950184	3531.460591
15017251	58326.69211	0	2612.903392	5100
15017581	7199.411361	0	2921.970651	5614.921112
15017821	41283.23816	0	3054.970651	4145.994328
15018081	93983.062	0	2579.556698	3784.924898
15019071	23039.23534	0	2475.619508	3385.755375
15019561	68938.84503	0	2767.500095	3814.058744
15020041	47864.89185	0	2473.853205	3352.130945
15021031	107731.7658	0	2559.220864	3787.8894
15021521	9893.590808	0	2972.908302	6047.028734
15022021	6801.292095	0	2465.444788	3344.511717
15023011	29047.27988	0	2490.055162	3581.514257
15024001	6669.906197	0	2459.281854	3253.507215
15025091	152251.1965	0	2486.455397	3415.718971
15026081	1815.753085	0	2462.932511	3286.054786
15027071	101746.8528	0	2783.630958	6917.433748
15027073	867.2632358	0	2837.863263	6917.433748
15027561	11824.701	0	2488.539616	3481.875535
15027641	81270.54604	0	2872.550627	6551.241738
15027721	6956.170261	0	2930.198319	5955.291836
15028061	38820.7845	0	2574.521995	3811.084664
15028551	24206.07638	0	2497.454102	4107.274918
15029051	5650.72641	0	2451.938512	3180.324491
15029391	32945.56551	0	3018.85181	4604.881537
15029541	22919.44479	0	2885.613532	5918.520646
15030021	20690.55312	0	2452.106071	3753.935635
15030441	50295.20572	0	2337.431742	6580.910828
15030771	24285.47692	0	2485.046878	3610.277321
15030931	66034.08661	0	3054.970651	4599.886503
15031011	217851.3042	0	2625.122828	3867.630488
15032001	6513.649176	0	2455.479978	3203.486349
15033091	46169.26773	0	2543.052918	3722.898039
15034081	6126.592739	0	2465.867249	3312.800469
15034571	75876.93371	0	3054.970651	3850.489432
15035071	9067.032218	0	2479.555265	3457.675984
15036061	962217.8289	0	2866.306636	5206.463937
15037051	78660.27995	0	3054.970651	5188.676487
15037541	89756.22031	0	3122.481452	5425.803021
15038041	11703.88761	0	3054.970651	4985.114394
15039031	339264.3642	0	2507.639195	3962.432919
15040001	37389.63995	0	2552.064196	3741.17372
15040591	2149.425459	0	2487.204919	3517.472447
15041091	9887.739582	0	2453.007149	3173.391254
15042081	98416.62735	0	2921.970651	5544.284605
15043071	18273.09245	0	2454.592965	3188.764457
15044061	11519.13157	0	2452.912222	3179.321284
15044221	270.1640545	0	1176.471528	3388.186597
15044551	298324.6479	0	2843.740386	5100
15045051	25648.717	0	2672.459993	4095.786219
15046041	25362.06207	0	2571.181437	3852.292707
15047031	250128.4084	0	2546.903145	3777.44002
15048021	246520.5294	0	2487.435479	4152.688934
15049011	127022.4703	0	2526.542969	3625.618522
15049501	22978.49834	0	2767.500095	3773.212979
15049761	21862.78779	0	3054.970651	5183.513453
15050071	3949.029962	0	2458.582403	3240.683815
15050311	38523.56387	0	3063.972285	5534.053987
15050641	164529.7462	0	3052.526308	5038.212373
15051061	174779.3081	0	2478.723497	4019.234775
15052051	103672.7631	0	2584.052319	3881.442447
15053041	176856.1884	0	2454.870561	3781.377942
15054031	6192.764531	0	2472.256838	3415.042298
15054371	12741.82847	0	2778.751023	6269.928857
15054861	213498.3936	0	2750.221309	5100
15054941	3192.457927	0	2921.970651	5653.754025
15055021	47341.58779	16652.03	2893.515244	4419.641483
15055361	16969.81508	0	2978.222566	5949.216181
15055511	18115.47919	0	2609.779432	6527.817182
15056011	3157.891736	0	2460.456604	3266.270495
15056351	18475.10362	0	2606.936839	6128.413763
15056501	218195.3534	0	2672.165576	4646.587257
15057001	85307.03319	0	2499.349844	3494.227688
15058091	543463.5681	0	2753.729139	4457.387916
15059081	103026.0831	0	2796.453972	4410.121192
15060051	292194.329	0	2706.753777	4307.225478
15061041	4722.492983	0	9754.970651	8400
15061121	7319.684013	0	2462.109732	3296.684141
15061381	37388.21752	0	2470.74547	6670.040989
15061611	17334.44217	0	2410.833123	6376.221588
15061871	48997.32328	0	2984.77855	5009.891457
15061951	191449.5275	0	2733.891105	5100
15062031	7261.290531	0	2455.442964	3195.538867
15063021	25096.65012	0	2464.429551	3296.353779
15063511	1203.279106	0	1166.222772	3328.147271
15064011	21382.92463	0	2490.857024	3441.20991
15065001	8340.205874	0	2465.59393	3308.596481
15065591	6455.48137	0	2188.293552	3526.395709
15065831	176967.3394	0	2936.161174	6929.893508
15065833	738.4332866	0	2944.054993	6929.893508
15066091	2816.349879	3914.63	2459.246939	3250.051475
15067081	100359.9427	0	3088.55987	6940.967418
15067083	961.4329787	0	3088.55987	6940.967418
15068071	540883.6113	0	2516.638711	4256.027447
15069061	3377.647033	0	2457.175172	3220.389973
15070031	5024.940638	0	2464.956161	3299.669215
15071021	8722.614197	0	2454.983341	3213.808874
15071511	19146.32127	0	2921.970651	5617.019609
15072011	20149.25556	0	2484.635598	3472.329943
15073001	251470.6938	0	2663.00113	6002.389282
15074091	3959.425992	0	2454.9507	3204.510321
15074581	10935.72286	0	2535.210687	5781.738428
15074661	3866.156602	0	2451.943537	3183.350437
15074741	14466.6246	0	2457.356282	3222.529763
15075081	20413.21093	0	2921.970651	5505.312246
15076071	7239.979845	0	2468.897544	3347.437233
15077061	23521.24611	0	2546.239093	3691.119268
15077551	2386.754239	0	2679.997162	6087.066603
15078051	91611.19517	0	2852.875778	5219.912896
15079041	35628.0357	0	2464.384528	3290.276628
15079531	22383.26283	0	3054.970651	3680.309153
15079611	2197.356323	0	2453.06279	3191.015708
15079791	18124.89239	0	2461.777393	3792.03604
15080011	68481.48103	0	3054.970651	3636.55174
15080351	15436.84787	0	2467.653573	3396.073656
15080501	84182.46439	0	2854.957666	5277.188728
15080841	6373.93966	0	2794.096318	6153.205177
15081001	9987.321668	0	3054.970651	4485.250901
15081261	31850.40313	0	3044.406509	4483.230823
15081591	199770.4877	0	2733.993723	5100
15082091	4637.716353	0	2459.257454	3256.273008
15083081	68190.33397	0	2181.822265	3647.775182
15083571	24308.61862	0	2643.299194	5149.822883
15084071	16995.47313	0	2663.409277	6146.792237
16000551	11779.58151	0	1947.472688	3347.81414
16001051	75053.12882	0	1934.735798	3311.270443
16001541	49077.27011	0	1976.966191	3436.234387
16002041	67915.67095	0	1940.656785	3327.28237
16002121	31249.5899	0	1937.080598	3318.848611
16002381	111284.529	0	1945.306407	3343.199462
16002531	29524.05084	0	1974.06748	3434.968954
16002791	41610.81779	0	2042.800969	3620.947728
16003031	184810.6592	0	1959.996	3390.697694
16004021	341700.349	0	2019.449006	3571.288095
16005011	11743.26205	0	1970.916693	3415.210394
16005351	124871.87	0	1971.393762	3424.315205
16005501	34032.93729	0	1933.909854	3308.001057
16006001	79626.60162	0	1983.701647	3466.39522
16007091	154472.689	0	1931.746285	3302.073836
16008081	86929.16837	0	2085.036179	3752.453661
17002513	63140.10546	0	3438.249927	17666.5
17003013	2099.919387	0	2330.37963	9037.525
17003503	13348.41968	0	3759.195003	9022.856759
17004003	151716.8691	0	2918.311277	9000
17007073	4139.332565	0	3648.171847	9230.398761
17010021	1559.523278	0	2353.357071	9037.525
17010023	7922.092888	0	2353.357071	9037.525
17010511	676.5988401	0	2362.156628	9037.525
17010513	6684.864599	0	2362.156628	9037.525
17011013	11000.25841	0	2837.585158	7114.337765
17013091	4903.481498	0	2489.676417	6618.597559
17013093	2721.431307	0	2489.676417	6618.597559
17019031	53.53682155	0	3438.249927	17666.5
17019033	64027.71278	0	3438.249927	17666.5
17020003	35444.20527	0	4505.908658	9437.311898
17021091	7740.668651	0	2524.208037	6687.782231
17021093	22727.34301	0	2361.579279	6687.782231
17021581	848.0058136	0	2467.465039	6578.519874
17021583	406.6989167	329.38	2467.465039	6578.519874
17022081	14118.96306	0	2321.881849	9037.525
17022083	10187.35505	0	2321.881849	9037.525
17023071	1057.475499	0	2665.220348	6954.079801
17024063	251771.1668	0	3480.398461	9000
17025543	2932.164411	0	2282.536261	9037.525
17027033	16608.9295	0	3678.085259	9000
17029013	1910.97428	0	2295.243131	9037.525
17030083	94468.28539	0	2453.184409	6561.007803
17030571	433.6037244	0	2650.178144	6955.218652
17030573	775.0824183	0	2650.178144	6955.218652
17030733	44833.63627	0	2497.838643	6599.563125
17031073	5651.38269	0	3438.249927	17666.5
17032061	652.3583976	0	2688.449925	17666.5
17033053	28524.46549	0	3218.339657	6908.053927
17036021	126.9614104	0	2624.601496	17666.5
17036023	10032.70806	886.97	2049.412395	17666.5
17037013	29059.77402	0	3544.614229	8879.5
17038001	263.9030713	0	2292.057756	9037.525
17038003	546.3528067	0	2292.057756	9037.525
17038263	3883.598862	0	2317.176032	9037.525
17038423	81378.27856	0	1826.363639	6500
17038673	3858.330365	5613.34	3615.139333	9172.066744
17038831	61.25156001	0	2484.998981	6624.381931
17038833	1077.832076	0	2484.998981	6624.381931
17038911	2.170146125	0	2277.900201	9037.525
17038913	2401.148784	0	2277.900201	9037.525
17039093	9718.875195	0	3438.249927	17666.5
17041053	96224.60488	0	3438.249927	6871.89605
17046003	16111.38262	0	3438.249927	9000
17051023	38438.12209	0	2886.052761	8916.665
17055081	719.3551883	450.39	2610.788046	6895.072249
17055083	4889.672017	0	2610.788046	6895.072249
17055573	5590.179982	0	3848.035161	9000
17056073	128161.25	0	3256.276541	9000
17060011	4112.642721	0	2751.400581	17666.5
17060013	30428.01197	0	2751.400581	17666.5
17061003	42434.69738	0	3438.249927	9000
17062583	11004.22341	0	3660.319425	9000
17065061	837.2922773	786.07	2399.74613	9037.525
17065063	27097.22556	0	1739.141202	9037.525
17070093	69386.82018	0	2657.154695	9066.5
17071083	38594.44879	0	3438.249927	17666.5
17072071	948.3613672	0	3438.249927	17666.5
17072073	105314.6648	0	3438.249927	17666.5
17073063	41962.38042	0	3776.679085	9031.74898
17074051	7751.952341	0	2321.775142	9037.525
17075533	4564.298571	0	3438.249927	9000
17076523	14129.44275	1193.24	3730.620958	9268.55749
17077023	59507.29185	0	2507.527957	6640.414342
17082053	63744.65356	0	4061.728756	9225.535841
17082541	611.9304391	2092.18	3438.249927	17666.5
17082543	2714.234057	2662.1	3438.249927	17666.5
17083041	753.9532463	340.78	3438.249927	17666.5
17083043	57025.1517	0	3438.249927	17666.5
17090053	217058.9743	0	2549.583756	6674.712612
17093021	6058.228788	0	2694.913024	17666.5
17093023	22842.93706	0	2436.642088	17666.5
17095003	11318.98605	0	3591.832568	8545.622917
17098073	18218.40482	0	2882.72665	7789.882981
17105083	92146.095	0	2638.216946	6806.399678
17107063	24493.4025	0	2272.757632	9037.525
17109043	25845.55503	0	2258.326622	6865.395982
17111001	1646.896327	14059.31	2691.129468	17666.5
17115063	50701.20388	0	4118.029299	9265.831387
17118031	5512.274484	0	3038.249927	17666.5
17118033	797.3533137	0	3038.249927	17666.5
17119023	59238.80143	0	3563.592167	9000
17119513	47995.22598	0	3438.249927	7126.424056
17120093	9356.794868	0	3301.457735	7240.968515
17121573	16631.71391	0	3680.195973	9000
17124053	349017.0883	0	3251.267239	6709.987747
17124543	4989.498292	0	2319.908573	9037.525
17125043	9545.288856	0	3438.249927	17666.5
17127023	69001.99803	0	2613.81243	6813.487817
17128013	8288.456985	0	2296.815305	9037.525
17132053	26119.66551	0	3438.249927	17666.5
17133041	242.6513119	426.3	3438.249927	17666.5
17133043	5341.007826	0	3438.249927	17666.5
17136013	47283.2811	0	2839.484433	7402.406922
17137003	17826.45876	0	3438.249927	17666.5
17138093	16645.45578	0	2154.563022	9037.525
17139571	3349.88835	0	2505.475912	6630.438245
17139573	962.2306728	0	2505.475912	6630.438245
17142033	134782.6461	0	3019.552273	9000
17143023	5567.220062	0	2327.102708	9037.525
17148801	3693.072511	0	2595.856607	6853.522364
17148803	28524.74066	0	2481.260802	6853.522364
17150023	4856.249759	0	3438.249927	9000
17151013	130871.071	0	3181.849222	6994.223817
17151503	1836.884916	0	3698.01186	9000
17152593	24649.9604	0	2802.722182	9000
17155073	1800.37438	0	3438.249927	9000
17157053	121081.7017	0	2556.402645	6815.565437
17157543	17283.33326	0	3419.932315	9196.29425
17161093	29436.41768	0	3438.249927	9000
17162083	543609.9847	0	3524.137556	9000
17163071	2628.732203	0	2624.036713	6872.886001
17163073	609.0894699	0	2624.036713	6872.886001
17165053	24007.37021	0	3246.808701	6990.507569
17166043	51599.69461	0	3452.401113	9107.29087
17166531	1716.635796	0	2717.480565	17666.5
17166533	4700.2827	0	2717.480565	17666.5
17167031	4240.366538	0	2748.955425	17666.5
17167033	3189.848486	0	2614.830691	17666.5
17170083	47981.02323	0	3013.23362	8916.665
17172061	4083.024723	0	2439.623669	6589.712856
17172063	732.8239926	0	2467.661988	6589.712856
17175031	0.503066345	0	3438.249927	9000
17175033	135792.9651	0	3438.249927	9000
17178003	79085.09674	0	3563.440488	9000
17179093	203315.3164	0	3164.328564	7208.262685
17180063	13304.93205	0	3453.395083	9000
17182043	48683.47482	0	2861.566433	7652.644276
17183033	3266.852233	0	2260.169611	9037.525
17184021	160.1594387	6299.66	2882.769927	17666.5
17184023	7207.749623	0	2882.769927	17666.5
17184513	4445.152966	0	3195.54572	9000
17185013	134524.9009	0	2608.601041	6651.022324
17185501	1634.964878	0	2395.747542	9037.525
17185503	574.5694604	0	2395.747542	9037.525
17186593	20816.52613	0	2546.140275	9000
17187093	6297.600743	0	2906.043371	17666.5
17187583	284752.0648	0	3407.947459	6969.622418
17188081	169.439507	0	2260.560377	9037.525
17188083	3353.415028	0	2260.560377	9037.525
17188403	53100.99629	0	4441.012676	9375.407594
17188651	1744.388641	0	2528.674083	6649.180582
17188813	36360.99484	0	2788.202312	6838.636338
17188993	71088.10018	0	3553.829556	9000
17189073	40988.86163	0	2989.948513	9000
17190043	12815.16784	0	3438.249927	7204.112843
17200023	2939.4716	0	2124.528999	9037.525
17201011	229.3987839	0	2303.747384	9037.525
17201013	17764.25328	0	2303.747384	9037.525
17201503	91926.06952	0	2890.035556	6734.850172
17202003	3502.173075	0	2255.103401	9037.525
17202593	52516.39742	0	4006.241226	9142.807141
17203091	3755.125872	0	2303.051721	9037.525
17204993	66094.96273	0	3424.279528	9000
17206553	16403.26062	0	2899.794544	7587.092855
17208043	2215.640179	0	2277.267701	9037.525
17208533	2288.581764	0	3643.827092	9192.594443
17209033	71349.36619	0	3702.855841	7831.427818
17209373	49421.82835	0	3621.964097	9000
17209783	12026.51203	0	4147.632172	9327.703952
17210003	49290.7219	0	3051.110518	7286.171836
17211093	18969.33967	0	3029.555801	7142.840964
17212083	6161.440361	0	2304.501257	9037.525
17212573	6688.024676	0	2929.224338	17666.5
17213073	35554.8944	0	2635.246165	17666.5
17220811	6727.423919	0	2432.167947	6540.756983
17220813	18801.95271	0	2299.756931	6540.756983
17221071	1451.315751	0	2428.301913	6500
17221073	16.52037305	0	2428.301913	6500
21000551	18020.28593	0	2543.12012	4932.388544
21001053	17645.9835	0	1287.789164	3163.632994
21001543	13186.14432	0	1925.359437	3149.875
21002041	12205.17733	0	2043.199071	3491.226987
21003033	103807.5474	0	1948.865124	3192.578269
21004021	110.3623036	0	3287.509437	5895.978444
21004363	3328.167196	0	2056.291963	3490.860247
21004771	11847.54131	0	3287.509437	5989.384258
21005013	311941.361	0	2764.142261	6724.75
21005501	5892.386789	0	1955.352733	3733.307363
21006001	13984.09113	0	2564.447152	4954.099738
21006003	43230.89492	0	2564.447152	4954.099738
21007091	22866.13694	0	2036.039712	3457.181101
21008083	25662.75516	0	1925.359437	3216.5
21008321	4329.984622	0	2104.186804	3656.356675
21008731	2695.992009	0	3287.509437	5849.75
21009072	7256.148028	0	1925.359437	3149.875
21009073	37330.56732	0	1925.359437	3149.875
21009561	45991.78316	0	2235.503397	4319.635858
21009563	1835.521943	0	2235.503397	4319.635858
21010041	12389.22084	0	2062.245086	3558.205229
21010043	674.7306286	0	2062.245086	3558.205229
21011031	1828.058621	0	1963.019	3286.06318
21012021	6216.999763	0	2179.009437	4094.411393
21012023	2594.031685	0	2179.009437	4094.411393
21012511	5806.62847	0	2335.556304	3358.236711
21013011	8603.404317	0	2113.015962	3672.901744
21013501	9611.019691	0	2038.574114	3473.975166
21014003	390898.6525	0	2661.308039	6716.5
21015092	25455.53075	0	2109.089075	3303.649981
21015093	80640.92101	0	2109.089075	3303.649981
21016083	236534.3854	0	2223.043576	4185.948
21017073	114533.013	0	1867.444292	3149.875
21017313	28192.43292	0	1925.359437	3216.5
21017721	685.9675234	0	2141.646663	3887.215607
21018063	81766.64043	0	2110.327154	3877.576964
21019051	12730.83765	0	2059.668474	3549.89212
21019393	6198.319704	0	2179.009437	4097.716282
21019701	2105.441943	0	1968.051569	3719.245874
21020021	39640.87305	0	3260.645164	5975.288787
21020361	25247.7189	0	3287.509437	6127.810287
21020771	414.6474521	0	2179.009437	4178.792087
21021012	123.3177158	0	1925.359437	3216.5
21021013	35344.93637	0	1637.396222	3216.5
21021501	555.2756934	243.78	3287.509437	5894.478357
21021503	472.1663829	0	3287.509437	5894.478357
21022002	9849.354822	0	1925.359437	3216.5
21022003	52234.79342	0	1797.758552	3216.5
21023093	61529.40971	0	2090.274894	3408.320002
21023251	37395.63257	0	2240.180567	6061.191899
21023581	441.2696027	0	2564.447152	5098.648131
21023583	11140.47628	0	2564.447152	5098.648131
21023741	3015.979593	0	1964.140335	3273.132006
21023743	26294.4446	0	1964.140335	3273.132006
21024081	3301.16128	0	2032.949168	3451.509545
21025071	11656.16326	0	2100.144017	3708.358
21025563	5639.414876	0	2211.511271	5413.237213
21026061	35727.77803	0	1935.223587	3729.708846
21027053	10193.78175	0	2015.777798	3372.31364
21027543	6203.440582	0	2052.076122	3436.216134
21028043	250030.5339	0	2349.052763	5935.212619
21029031	17456.54909	0	1964.359518	3713.513968
21030003	244883.3038	0	1957.256252	3165.967341
21031091	6549.045631	0	2068.121184	3577.236451
21031251	4691.735767	0	2066.796177	3572.694406
21031581	3097.552626	0	1949.619065	3808.025184
21031741	13758.81031	0	1901.927908	3919.175746
21032083	185019.8635	0	1937.785391	3216.5
21032571	8309.190101	0	2564.447152	5102.532062
21032573	32.53491401	0	2564.447152	5102.532062
21033073	128986.1747	0	2014.540873	3340.484022
21034063	44705.69452	0	1531.861023	3149.875
21035053	80286.3161	0	2158.763924	3598.588811
21035541	5015.140546	2080.51	2072.724747	3595.50008
21035543	5.275476834	0	2072.724747	3595.50008
21036043	48073.33367	0	2023.091097	3380.774961
21037031	7396.584255	0	2080.155289	3606.573271
21037523	1936.582285	0	2564.447152	5124.148454
21038023	6316.287149	0	2062.345296	3395.786483
21039013	15199.37642	0	1925.359437	3149.875
21040083	16632.7212	0	2179.009437	4199.400552
21040573	84720.72195	0	2154.566649	5645.370501
21040733	19515.13777	0	2561.962963	6724.75
21040813	158795.3637	0	2068.006243	4241.339366
21040993	140898.075	0	2199.832667	4729.210124
21041073	51130.91557	0	2173.655947	5309.885717
21042063	26097.30882	0	2102.413076	3417.011795
21043051	13284.24232	0	1948.400042	3724.571279
21044043	25678.99057	0	2048.337904	3274.776386
21045033	6069.653908	0	2039.508066	3283.10922
21045523	5871.999348	0	2328.491735	5184.589358
21046023	26917.16405	0	2068.235618	3285.052233
21046283	14827.44594	0	2086.692491	3388.571902
21046511	1743.082968	0	3287.509437	5862.691872
21046771	3792.980503	0	1933.158748	3754.1409
21047013	8323.192297	0	2079.039954	3383.178895
21048001	14912.69421	0	2280.688767	4505.317408
21048003	167780.1796	0	2280.688767	4505.317408
21049091	1831.61255	516.32	2061.134509	3555.042116
21050051	1800.974022	0	1915.698125	3174.325381
21050053	68378.37181	0	1915.698125	3174.325381
21051041	3313.180925	0	1647.369314	3240.911694
21051043	11578.94129	0	1919.086499	3240.911694
21051531	3985.487154	1376.57	2117.407162	3783.865657
21052033	6747.489046	0	2179.009437	4118.361342
21053021	4002.856242	0	2564.447152	5134.794509
21053023	5482.033854	0	2564.447152	5134.794509
21053511	1090.380486	0	2236.522517	4299.258943
21053513	22338.12212	0	2236.522517	4299.258943
21054011	4819.917917	0	2002.931842	3346.890824
21054013	9856.112729	0	2002.931842	3346.890824
21054271	18800.12652	0	2518.800373	4753.414233
21054503	24681.27452	0	2120.231447	3505.848816
21054763	31625.86006	0	2245.538626	4330.965326
21055001	1488.476856	0	2564.447152	5030.154712
21055003	1148.104497	0	2564.447152	5030.154712
21056093	25852.83727	0	2134.930653	3785.417246
21056581	1448.309365	0	1965.768955	3767.039744
21057081	1043.620079	0	3287.509437	5850.118697
21057083	24717.98805	0	3287.509437	5850.118697
21058071	621.7532833	0	2179.009437	4150.74921
21058073	5133.383444	0	2179.009437	4150.74921
21059061	2928.6333	4605.4	2179.009437	4127.415268
21059223	61628.74751	0	2081.120031	3332.77157
21059483	4541.785903	0	2179.009437	4135.900761
21059633	16527.01173	0	3287.509437	5968.203941
21059893	27075.78101	0	2564.447152	5284.057281
21060033	4770.38257	0	2179.009437	4035.885795
21061023	135221.7634	0	1755.002115	4435.269505
21062011	8859.33157	0	1955.703038	3720.26387
21063002	1503.979945	0	1925.359437	3149.875
21063003	11745.56943	0	1925.359437	3149.875
21063261	2239.398959	0	1952.539487	3782.509936
21063591	3926.371823	0	3287.509437	5944.831785
21063593	12425.01871	0	3287.509437	5944.831785
21063751	564.6075647	0	1935.982552	3785.558972
21064093	20131.9311	0	1637.230608	3216.5
21065081	4222.423733	0	2060.256976	3559.360056
21066072	4822.292812	0	1959.009231	3149.875
21066073	78090.40378	0	1959.009231	3149.875
21066313	6277.513138	0	2041.920154	3463.107597
21066722	1.374181795	0	1925.359437	3216.5
21066723	29679.66061	0	1923.847072	3216.5
21067063	233155.5873	0	2138.72348	4250.334097
21067551	1222.606381	0	2030.595237	3424.55058
21067553	921.099125	0	2030.595237	3424.55058
21068051	13490.34623	0	2073.6769	3590.776462
21069041	9578.701261	0	2151.482172	3904.815807
21070013	12939.45707	0	2157.851891	5149.719705
21071001	1062.306076	0	1590.742481	3222.687245
21071003	79109.74192	0	1932.951847	3222.687245
21072093	24189.73719	0	1157.15923	3234.712781
21072583	19420.11362	0	2100.814826	5573.111319
21073083	41177.37799	0	2241.251516	3586.186142
21073571	5069.663135	0	3072.947152	5849.75
21074071	54.23906397	0	2179.009437	4186.23344
21074561	1794.547359	0	2060.32854	3558.943039
21075061	1188.69569	0	2291.852659	3282.226819
21076051	5714.354312	0	2063.27086	3560.926574
21077043	22807.7998	0	2184.378776	3554.37033
21078032	20464.95763	0	2020.000906	3261.594817
21078033	116985.0703	0	2020.000906	3261.594817
21079023	64581.56496	0	2131.62883	3445.405997
21080093	74036.70718	0	2238.418139	3685.590506
21080583	42440.97576	0	1849.084034	3149.875
21081081	2563.238784	0	3287.509437	5876.301618
21081083	4729.298873	0	3287.509437	5876.301618
21082073	4912.951663	0	2179.009437	4094.048535
21082561	18981.79135	0	2099.111608	3673.537554
21083061	9480.049432	0	2113.043603	3742.191755
21084051	7601.398624	0	2055.837618	3536.458326
21084543	5527.942053	0	2048.66727	3433.029263
21085041	605.3840357	0	3287.509437	5906.209881
21086031	26288.31593	0	2077.139188	3600.408046
21087021	1707.542859	0	2179.009437	4160.240891
21088013	14686.83888	0	2023.008536	3386.137782
21089003	16497.37846	0	2179.009437	4137.941928
21090073	25298.2025	0	2227.338863	5486.276933
21090561	2697.854547	0	2072.904981	3590.083157
21091063	12646.99041	0	2096.884764	3502.246901
21092051	6849.871397	0	1983.354165	3310.375044
21092391	1766.067063	0	3072.947152	5849.75
21092701	13311.69103	0	2094.924606	3652.507517
21093041	460.5644521	0	1969.428995	3281.067294
21093043	15152.14849	0	1391.543885	3281.067294
21094031	727.7824824	0	1886.574022	3149.875
21094033	64273.13217	0	1886.574022	3149.875
21094521	808.6703733	0	2290.010504	3280.295049
21095023	171914.8293	0	2473.446161	6724.75
21095513	11626.68759	0	2544.875672	5330.63193
21096011	7322.932848	0	2320.550559	3330.159048
21097003	70890.89845	0	1775.633849	4812.56936
21097593	7876.969679	0	2122.011082	3594.682948
21098091	36554.01555	0	2111.070756	3687.720817
21099081	261.900689	7144.45	3287.509437	5883.836957
21100051	31233.79094	0	4579.009437	5977.819377
21100053	1158.170652	0	4579.009437	5977.819377
21100391	3808.825858	0	3072.947152	5849.75
21101042	693.7163541	0	1925.359437	3149.875
21101043	82931.1955	0	1925.359437	3149.875
21102031	9105.206044	0	2008.357468	3356.691047
21102033	354.9916703	0	2008.357468	3356.691047
21102373	43585.65348	0	1925.359437	3149.875
21102781	0.001623142	0	795.8699908	3149.875
21102783	50687.04555	0	1874.879427	3149.875
21103023	15033.66889	0	2179.009437	4039.068052
21104013	48010.36219	0	1925.359437	3216.5
21105001	7356.921657	0	2060.121982	3549.56923
21106092	6677.015442	0	1925.359437	3149.875
21106093	33022.61051	0	1925.359437	3149.875
21106583	22316.22485	0	1574.041807	3957.971384
21107083	31615.98617	0	2108.585685	3491.47425
21108073	108288.4363	0	2150.760774	4198.062178
21108561	3144.669582	0	2564.447152	5051.420356
21109062	42528.05618	0	2038.770283	3219.795988
21109063	96540.82102	0	2038.770283	3219.795988
21110031	14668.4091	0	2052.608793	3528.77238
21110291	895.9714578	0	3287.509437	5870.688743
21110523	73746.16346	0	2175.497258	5365.393709
21110783	73210.69112	0	2012.086862	3295.506804
21111022	1400.653186	0	2177.738938	3466.929982
21111023	70506.28457	0	2177.738938	3466.929982
21112011	3428.706683	0	2297.32437	3288.03581
21112503	8070.327567	0	2106.655828	3602.823366
21113001	3486.872073	551.78	2333.425216	3350.776326
21114091	434.0123264	0	2179.009437	4087.48774
21114093	8056.391612	0	2179.009437	4087.48774
21115081	1445.187798	0	2179.009437	4041.6733
21115083	6951.221968	0	2179.009437	4041.6733
21115321	7334.865577	0	2564.447152	5310.486858
21115733	34922.04475	0	2109.079618	5375.773999
21116073	170868.3399	0	1990.943747	4944.340251
21116313	5658.336626	0	2185.490393	4301.659338
21116723	5774.930284	0	2179.009437	4253.270675
21117061	3991.049777	1379.29	2061.630605	3558.221735
21117221	2769.293387	0	2179.009437	4207.825354
21117483	17211.0692	0	2034.243043	3138.171853
21117631	5157.943938	0	2564.447152	5070.239283
21117633	1439.426896	0	2564.447152	5070.239283
21117891	18837.1124	0	2096.911774	3643.394265
21118053	106287.2521	0	2158.815563	5002.624586
21119043	53188.95977	0	2234.690115	3803.957188
21119532	5809.69858	0	2120.67578	3382.838997
21119533	26394.82735	0	2120.67578	3382.838997
21120013	125961.0147	0	2735.635151	6733
21121003	70012.09117	0	1988.77582	3303.733532
21122092	18707.65805	0	1942.905558	3149.875
21122093	51047.09077	0	1942.905558	3149.875
21122333	3451.943621	0	2179.009437	4099.456973
21122741	361.8575817	0	3287.509437	5945.691193
21123083	101642.8032	0	2168.050752	3802.855513
21124071	59663.80783	0	1914.14535	3698.889496
21124561	13120.47143	0	1910.515206	3700.653818
21125063	56362.53629	0	1839.251076	3149.875
21126053	62864.75379	61.17	1820.183769	3216.5
21127043	107337.6812	0	1987.109076	3310.214108
21128031	21983.88741	0	2070.795644	3592.971435
21128521	5667.37714	0	2564.447152	5216.214194
21128523	186.1965867	0	2564.447152	5216.214194
21129021	12607.69493	0	2089.943663	3671.973094
21130091	1245.364555	0	3287.509437	5849.75
21140071	5175.945929	0	3287.509437	5849.75
22000532	14068.25825	0	2702.278139	3039.235837
22001032	5576.534908	0	1880.774054	2298.958789
22002022	3838.329828	0	1883.205537	2279.828482
22002512	12478.82003	0	2337.680485	2443.972556
22002772	7387.066661	0	2437.425062	2537.449831
22003012	112223.6835	0	1898.526111	2192.621623
22004002	47347.46439	0	2178.440423	2282.739543
22004003	2968.380053	0	2178.440423	2282.739543
22004592	14648.84511	0	2417.340916	3742.078015
22004593	99741.01925	0	2417.340916	3742.078015
22005092	45180.29309	0	2002.064394	2623.304859
22005093	2698.648562	0	2002.064394	2623.304859
22006082	10467.04513	0	1930.699411	2412.799226
22007072	11215.83286	0	2573.068698	3525.496678
22008063	28666.96159	0	1601.317311	3636.433876
22009052	34686.06369	0	1994.124794	2210.08884
22009542	9125.132085	0	1999.050016	2320.220925
22010022	26017.48924	0	2003.975238	2430.353009
22010512	77255.96819	0	2069.565627	2240.827323
22011012	672.5033182	0	2824.034447	4885.552214
22011013	73215.12843	0	2824.034447	4885.552214
22011503	217902.5438	335.7	1896.62951	5140.226609
22011762	13880.16679	0	1996.217786	2302.880316
22012002	81977.05196	0	1828.603237	2266.454739
22012003	4788.760737	0	1828.603237	2266.454739
22013093	32166.51625	0	2825.559828	5890.612703
22014082	7973.612509	0	1885.40481	2249.718457
22015072	63564.20336	0	1817.662307	2202.084837
22015562	12164.22788	0	2314.514705	2661.882511
22015722	8469.015162	0	2371.073162	2494.616023
22016062	46839.05604	0	2195.273728	2256.31555
22017052	20469.81693	0	2299.782152	3490.663728
22017053	56502.22956	0	2299.782152	3490.663728
22017392	9111.595323	0	2612.351207	2888.169921
22017702	20662.55918	0	1837.901305	2218.78909
22018042	11906.63377	0	2090.736807	2220.598269
22019032	10158.74113	0	2770.095171	4554.402155
22019033	198710.9117	0	1907.111569	4554.402155
22019192	19139.70106	0	1804.602094	2081.362027
22019292	6789.624675	0	2548.949755	3414.98648
22019452	13764.49124	0	1842.230342	2171.766899
22019602	15320.33927	0	1830.317286	2152.905811
22019882	141865.1955	0	2455.686857	3299.240536
22020002	20315.0867	0	1801.802917	2135.91139
22020003	7355.702101	0	1801.802917	2135.91139
22020262	116085.4039	0	1912.235158	2109.208716
22020592	32539.50194	0	1844.893183	2267.767687
22020752	16779.12056	0	2027.194077	2390.728359
22020832	7656.5845	0	1812.707191	1987.048691
22020912	10691.86853	0	2520.364063	2633.153372
22021092	32441.04759	0	2194.999466	2482.455546
22021172	32485.405	0	2471.977071	2945.782023
22021332	10039.93789	0	2314.414428	2423.592599
22021742	16915.52099	0	1819.98182	2333.591334
22021743	4809.461212	0	1819.98182	2333.591334
22022082	66437.57181	0	1862.829918	2194.977381
22022512	24399.83165	0	2258.091871	3360.572354
22022513	89529.11575	0	2258.091871	3360.572354
22023072	110231.1674	0	2405.282391	3489.433709
22023073	58031.87661	151.74	2405.282391	3489.433709
22024062	19039.09574	0	1849.678726	2124.227826
22024552	61380.2951	0	2515.146988	3056.830639
22025052	21373.38822	0	2599.82722	3691.089886
22025053	230.4266628	0	2599.82722	3691.089886
22025392	21875.02586	0	1805.517668	2117.111867
22025542	11266.95905	0	2445.948097	2634.434424
22026042	82145.81199	0	1903.258796	2127.177844
22026532	23527.8492	0	1800.717567	2156.204964
22026533	138.4643788	0	1800.717567	2156.204964
22027032	37140.64317	0	1812.334817	2046.236582
22027112	9033.214643	0	1848.460526	2153.695611
22027292	10842.87154	0	1824.722427	2013.508147
22027372	28998.35268	0	2182.247607	2234.088849
22027522	10635.8334	0	2366.613342	3565.969536
22027523	11381.72193	0	2366.613342	3565.969536
22027782	51898.35322	0	2130.006876	2508.279115
22028022	52183.89032	0	2342.055488	2646.548931
22028512	98703.86222	0	2594.36419	3363.758469
22029013	115441.4822	0	2496.349838	5688.380496
22030083	58256.34046	0	2985.724636	5831.720637
22031072	1862.477767	0	2505.07191	3845.290168
22031073	92823.83688	0	2505.07191	3845.290168
22032062	17171.07235	0	2802.822699	5093.533312
22032063	117917.3379	0	2802.822699	5093.533312
22032303	122441.6712	0	1865.570708	4304.172626
22032552	18263.16316	0	2201.347312	2380.25989
22032712	14945.35294	0	2586.977363	2805.776498
22033052	6609.01998	0	2188.862211	2310.207979
22033053	2028.008713	0	2188.862211	2310.207979
22033542	57043.14954	0	2612.051866	3429.603269
22034042	6598.58734	0	2077.852466	2252.591684
22034202	30957.56449	0	1847.553183	2050.89546
22034532	229761.3093	0	2594.294261	3235.83646
22035032	46311.16348	0	1959.763217	2257.257005
22036022	21568.22296	0	2322.354619	3460.555772
22036023	48294.68421	0	2322.354619	3460.555772
22037012	32632.67336	0	1811.640288	2262.318687
22037502	31297.78145	0	2620.366874	3499.632876
22038002	52048.97085	0	2261.454829	3021.971187
22038592	8036.775386	0	2159.712807	2423.627187
22039092	146397.2626	0	2101.851571	2823.159377
22039093	20475.40257	0	2101.851571	2823.159377
22040062	7574.173945	0	1977.176162	2329.972064
22041052	25617.75609	0	2038.259123	2591.463081
22041542	5829.409162	0	2463.33354	2564.801614
22042042	16859.12408	0	2204.816406	2328.122434
22043032	22435.26081	0	2486.927364	2605.521283
22043522	17071.03194	0	2161.3314	2296.150571
22044023	160011.7936	10.94	2142.882598	5212.678441
22045013	48629.07061	0	2190.915457	3441.794966
22045502	54121.01358	0	2611.984914	3860.999022
22045503	13486.66723	0	2611.984914	3860.999022
22046002	14799.30323	0	1889.607455	2267.916943
22046593	5849.270498	0	1799.857613	2189.157954
22047092	51337.83194	0	2049.882368	2243.438081
22048082	28457.14053	0	2067.460612	2255.320201
22049072	34113.5543	0	2221.893012	2464.03128
22050032	32317.35111	0	2198.579855	2374.90884
22051022	97300.14326	0	2217.574903	3088.470544
22051023	46314.81052	0	2217.574903	3088.470544
22051512	28063.69219	0	2475.970496	2737.51121
22052012	28217.31744	0	2271.198281	2409.201996
22052502	24662.19333	0	1914.598199	2301.63228
22052762	14808.98585	0	1858.067321	2132.036783
22053002	38592.65252	0	2175.691867	3241.158059
22053003	63239.96841	0	2175.691867	3241.158059
22053592	83914.69238	0	2520.525988	3246.671366
22054092	21480.92489	0	1804.078604	2233.631674
22054582	6315.845442	0	1806.50419	2339.438089
22054583	77.23548499	0	1806.50419	2339.438089
22055082	64900.68581	0	2171.01888	2329.713329
22055083	9864.744588	0	1165.606984	2329.713329
22055162	34580.30635	0	1886.846548	2107.399919
22055243	88244.2959	0	2919.233748	5261.533871
22055322	51194.3249	0	2555.187897	3563.621417
22055323	0.001680774	0	1508.762318	3563.621417
22055402	3060.663316	0	1879.89277	2286.890157
22055572	10919.73189	0	1316.94915	2369.487736
22055573	9660.173151	0	2162.878339	2369.487736
22055652	58129.60239	0	2583.693234	3078.42019
22055732	9321.871268	0	1852.763377	2086.250254
22055812	24711.01846	0	2189.59567	2316.36271
22055992	41776.72919	0	2066.047912	2234.607458
22056073	53970.47263	0	1683.183222	3443.420092
22057062	37243.79559	0	1810.275175	2028.247324
22057063	5529.571889	0	1810.275175	2028.247324
22058052	21612.72005	0	1805.4239	2301.485674
22058053	5045.159968	0	1805.4239	2301.485674
22058542	3584.356775	0	1812.52432	2382.270936
22058543	3443.555033	0	1812.52432	2382.270936
22059042	13359.46592	0	2344.402549	3616.005134
22059043	77444.73269	0	2344.402549	3616.005134
22059532	952.9270074	0	2500.508377	2615.845718
22060013	43648.47991	0	2217.273378	3461.158974
22060502	22118.17992	0	2375.776392	2527.908519
22061002	2106.474959	0	1814.252332	2363.081287
22061003	7508.153977	0	1814.252332	2363.081287
22062092	20898.36253	0	2157.232691	2429.642464
22062093	51686.13044	0	2157.232691	2429.642464
22063082	5744.967128	0	1881.253685	2302.533322
22063572	53086.07734	0	1813.700495	2103.211763
22064072	35118.56993	0	2191.63797	2305.413519
22065062	6617.015729	0	2264.719276	2383.572084
22066053	117696.7517	0	2076.633034	4993.840542
22066542	77532.68713	0	2727.292409	4758.821991
22066543	63768.75287	0	2727.292409	4758.821991
22066702	12623.75945	0	1805.192704	2271.087196
22066962	11374.25484	0	1799.952335	2194.594107
22066963	7886.649617	0	1799.952335	2194.594107
22067042	57733.09074	0	2066.142796	2537.570987
22067532	13856.04567	0	1846.284336	2186.268658
22068032	18983.10454	0	1830.333932	2353.646151
22069022	22666.73589	0	2012.96213	2265.749549
22069512	23780.23626	0	1886.183518	2149.142584
22070092	131592.6193	0	2056.353488	2352.323357
22071082	11524.60649	0	1726.557927	2267.284306
22072072	8842.391544	0	2418.04646	2524.624818
22073062	21140.85809	0	2240.407961	2670.510582
22073552	60452.24666	0	2339.645055	3181.547612
22074053	96948.68363	0	1965.366174	4066.113989
22075042	76673.78721	0	1937.183718	2571.628013
22075043	2507.186888	0	1937.183718	2571.628013
22075532	16118.96433	0	2088.7523	2269.542387
22076033	189198.7023	0	2894.791928	5457.316681
22077022	7791.468749	0	1801.742584	2133.295278
22077023	6600.606859	0	1801.742584	2133.295278
22077512	53426.39855	0	1897.858304	2253.844539
22077772	28468.33696	0	2315.07037	2514.862663
22077932	25811.84114	0	2187.799526	2274.071023
22077933	1455.215257	0	2187.799526	2274.071023
22078012	27509.4775	0	2581.252817	2905.55356
22078502	31073.83535	0	2294.383422	3308.964726
22078503	42017.83551	0	2294.383422	3308.964726
22079002	49859.2329	0	1513.28265	2071.809222
22079342	49643.17954	0	2300.737964	2781.007378
22079592	56719.15668	0	2366.420406	2775.757563
22080072	13245.17756	0	2103.058021	2260.866565
22081062	236945.8931	0	2127.119109	2282.255919
22082052	59247.09534	0	2367.614908	2502.468193
22083042	80505.98502	0	1817.946958	2070.808467
22084032	33206.42338	0	1811.234016	2180.093484
22085022	8817.447023	0	1834.341949	2421.545626
22085023	808.4711198	0	1834.341949	2421.545626
22085513	57288.85359	0	2231.836388	3591.83754
22086012	13008.52839	0	1934.019459	2180.938212
22086502	47428.89097	0	2654.67377	3067.076919
22087002	12.66444981	0	2908.786971	4933.453606
22087003	151478.3075	0	2908.786971	4933.453606
22088092	50924.45654	0	1959.85875	2380.862586
22088583	144787.7643	0	2776.419642	5289.089552
22088742	51689.57477	0	2308.664568	2956.238357
22089083	144259.4849	0	1706.46218	5125.52247
22090052	21804.0952	0	2297.706866	3205.5662
22091042	28038.40523	0	2122.119951	2340.358563
22091532	52423.47712	0	1957.415417	2180.091661
22092033	206727.151	0	1776.96966	5387.31802
22093022	72.35579864	0	2599.695133	4117.643484
22093023	67485.87918	0	2599.695133	4117.643484
22093512	5169.136574	0	2087.796841	2225.798917
22093772	12425.68713	0	2026.004281	2350.518021
22094012	17095.57119	0	2125.102719	2252.364786
22094502	1317.420082	0	1903.519708	2325.446853
22095002	47006.43374	0	2169.554326	2492.965672
22095592	35414.9237	0	2537.284137	3429.901373
22096092	41797.45517	0	1947.70585	2196.87823
22096582	46629.50826	0	2490.442377	2865.391315
22097082	49808.22367	0	2100.70571	2521.914876
22097573	72649.39804	0	2749.199691	5659.490886
22098072	6701.610115	0	1892.585871	2291.872191
22098562	28408.05903	0	2079.439915	2226.722201
22098722	29298.76268	0	1841.82205	2009.964305
22099062	51399.76281	0	1910.979172	2151.504415
22099552	19016.33861	0	2076.459666	2280.178668
22099712	6757.460444	0	1808.92466	2296.858971
22099713	4142.269465	0	1808.92466	2296.858971
22100032	81874.85284	0	2435.39776	3023.233282
22100522	15242.21113	0	1809.040074	2127.489502
22101022	68971.55247	0	2173.866507	2743.247394
22102012	8672.592879	0	2076.918165	2224.481741
22103002	9692.153479	0	2395.298906	2500.072039
22103592	33360.23553	0	2580.592726	3377.405387
22103752	11851.27261	0	2099.93211	2232.613688
22103832	25946.4542	0	1916.405377	2212.163119
22103912	43359.60014	0	2194.657776	2612.64915
22104092	277517.6647	0	1972.102831	2176.531619
22105082	28045.28096	0	1893.787076	2339.410576
22106072	108266.2138	0	2554.177058	3379.531629
22106233	35234.8266	0	2618.3703	5679.606194
22106312	11142.47256	0	2296.675546	3569.347791
22106313	129988.9919	0	1546.66723	3569.347791
22106562	34509.33902	0	1874.554774	2126.623217
22107062	21918.84782	0	2505.928765	2655.255878
22108052	60681.18423	0	2254.21801	2606.533319
22109042	35471.71849	0	2237.402604	2738.755183
22109382	9131.60933	0	2101.502541	2233.140478
22109532	80695.33039	0	2501.001258	3541.237679
22109792	23559.85352	0	2011.415858	2348.170899
22110012	27349.53551	0	2198.256194	2432.030354
22110013	36778.75294	0	2198.256194	2432.030354
22111002	27.61783982	0	2182.489796	2489.855008
22111003	52466.4815	0	1566.99888	2489.855008
22112093	270419.5686	0	1538.56495	5016.5
22113082	66672.07849	0	2029.703203	2236.555669
22113572	17685.27457	0	2574.417723	3475.786603
22114072	6221.440883	0	1991.854817	2340.160016
22115062	17526.9053	0	2238.888356	2437.069592
22116052	2080.596301	0	2374.748366	2473.039036
22117042	8578.424963	0	2121.401638	2409.501699
23001012	938.6204311	0	3538.343345	3756.127919
23001502	6209.559563	0	2045.816326	2535.270243
23002002	6409.397464	0	1929.191508	1966.990241
23003092	75721.13399	0	2597.600625	2885.911167
23004082	93287.98424	0	2303.074571	2670.562311
23005072	7138.675173	0	1929.191508	2215.172648
23006062	1785.636156	0	2917.118009	3420.622015
23007052	40516.33967	0	2776.502163	8000
23007542	34303.15862	0	1929.191508	1985.562823
23008042	5179.400084	0	2673.595905	3299.277947
23009032	25253.76053	0	2061.556112	2230.588671
23010002	979.9173618	0	2489.9744	2493.143353
23011092	27361.88266	0	2612.192306	3597.115429
23012082	11960.71552	0	2223.904475	2591.623288
23012572	9026.746788	0	1963.326087	2075.126144
23013072	9728.223598	0	2862.91077	3371.480598
23014062	5245.215299	0	2477.848972	2409.361459
23015052	51261.74095	0	2259.994151	2676.438939
23016042	16419.33692	0	2828.167137	3370.366201
23017032	32888.80866	0	3447.90276	3747.894855
23018022	2256.575463	0	3357.52029	4794.092806
23018512	40368.02027	0	2481.167039	2923.097882
23019012	9290.108855	0	3632.525631	3622.050874
23019502	2388.577125	4.34	2219.644948	2601.62806
23020082	32340.29362	0	3645.203254	3930.799929
23020572	2131.840789	0	1929.191508	1983.427485
23021072	12888.89692	0	2181.708107	2491.263788
23022062	33671.46759	0	2808.942341	3214.250398
23023052	13771.43244	0	1929.191508	1965.334067
23024042	155093.3464	0	2140.982893	2312.085548
23025032	13625.88657	0	3596.257863	3814.691449
23026022	18818.62429	0	1929.191508	1970.340788
23027012	25273.33165	0	2626.080444	3253.24581
23028002	162558.276	0	2097.408577	2295.867172
23029092	5147.685443	0	2174.628601	2471.384055
23030062	40196.54345	0	2096.455384	2311.588381
23031052	35818.47281	27.05	1951.116574	2145.297489
23032042	29563.78755	0	3222.618984	3612.25615
23033032	47049.2798	0	2914.082795	3473.499157
23034022	10954.05635	0	1816.201589	2583.5
23035012	8755.502616	0	2573.073609	2676.488305
23036002	24966.44332	0	2345.396009	2791.701508
23036592	41533.7964	0	2029.4037	2145.272201
23037092	36653.40277	0	2397.662306	2264.075672
23038082	14284.81337	0	3033.848328	3400.041153
23039072	10051.52032	0	1929.191508	1994.415545
23039312	30673.95228	0	2198.736884	2461.964502
23039562	1421.942725	0	2555.297372	2626.771813
23040042	37376.0828	0	1929.191508	2213.727339
23041032	87420.57806	0	1804.990331	2155.442353
23042022	21334.8511	0	3445.990512	3524.317798
23042362	18426.76379	0	1929.191508	2583.5
23042512	456.7735026	0	1929.191508	1961.09286
23042692	12037.12264	0	2511.372978	2830.80531
23042772	18825.96301	0	3026.932896	4132.573765
23042852	27.49730442	0	2460.863035	2426.093349
23043012	13799.71246	0	2978.305202	3469.240388
23043502	26893.14681	0	1975.800248	2161.296902
23044002	73.03536782	0	1104.007432	2377.391569
23044592	5885.973702	0	2540.433416	3511.481967
23045092	6459.975328	0	1665.562776	2210.293477
23046082	8851.34355	0	2066.316435	2236.514914
23046572	18551.45052	0	1922.864355	2125.445452
23047072	135561.0871	0	1929.191508	1984.635633
23048062	4407.928009	0	3187.442292	3616.982792
23049052	6228.353909	0	1970.313323	2157.205031
23049542	10470.90117	0	2472.041221	2441.944037
23050012	13050.77841	0	1686.352675	2583.5
23051002	3665.360823	0	2462.762495	2392.060653
23052092	53139.28024	0	1994.870787	2101.431606
23052332	458.3720689	0	2499.117029	2511.916442
23052662	18906.95735	0	2308.281162	2736.858157
23053082	12685.81993	0	1725.185257	2583.5
23053322	14374.86669	0	2389.755859	4833.5
23053572	7807.422902	0	2640.011429	3678.562512
23054072	75702.66615	0	3076.474322	4000
23055062	17202.26467	0	2841.946129	4000
23056052	164126.6282	0	1921.412464	2284.957333
23056542	31900.82878	0	1988.588631	2104.479298
23057042	8534.591732	0	3431.060295	3804.604693
23058032	23239.96056	0	1946.909123	2243.077393
23059022	36791.68805	0	1879.372337	2245.26556
23060092	46768.10941	0	2897.865085	4055.886337
23061082	49220.49071	0	2002.505009	2186.299113
23062072	4318.969536	0	2592.144037	3573.648939
23062562	3305.751715	0	2463.222021	2429.683825
23063062	17640.71556	0	1430.939827	2279.76784
23064052	48033.36978	0	1976.895925	2063.256907
23065042	13493.4064	0	2203.419292	2510.148994
23065532	4683.378251	0	1929.191508	1972.28763
23066032	24116.21452	0	2114.82048	2307.70747
23067022	91479.69661	0	2641.087791	4833.5
23068012	12095.35655	0	2767.715506	4833.5
23069002	98252.43443	0	2812.829823	4833.5
23070072	18473.56777	0	2611.83868	8000
23071062	10561.32411	0	3778.471383	3702.085365
23072052	8887.087928	0	3585.822349	3801.172661
23072542	114.7490494	0	1929.191508	1961.995988
23073042	4428.558836	0	3599.491383	3612.1864
23074032	40560.55263	0	2750.784707	3387.761395
23075022	33704.77167	0	3241.006316	3676.62018
23076012	24473.06949	0	2666.032769	8000
23076352	36821.89838	0	2153.050688	2356.70206
23076502	498.8358136	0	2421.628098	2325.374862
23077002	18269.38996	0	2422.139304	2319.928864
23078092	25885.13387	0	1900.974151	1968.76611
23079082	17627.99192	0	1929.191508	1974.327865
23080052	34115.22933	0	1929.191508	2107.06493
23081042	31553.78634	0	3753.069194	3995.510979
23082032	9175.700139	0	1929.191508	2218.537652
23083022	14294.077	0	3573.141773	3811.733339
23083512	4354.729031	0	2462.579671	2809.765795
23083772	33236.91256	0	1947.977488	2135.226059
23084012	11274.02501	0	3766.433833	3703.971006
23085002	66925.59841	0	2420.137712	2654.782001
23086092	53943.63253	0	1855.188884	2202.237209
23087082	98892.79589	0	2531.735978	4833.5
23088072	23762.60969	0	1929.191508	2208.422006
23089062	20627.4841	0	1929.191508	1971.986398
23090032	9158.824382	0	1660.451051	2121.288304
23091022	8659.953836	0	2464.024617	2388.067085
23092012	5303.302376	0	2951.663743	3435.133901
23093002	19699.63444	0	1976.308317	2083.977628
23094092	11804.5154	0	1871.737632	2225.86217
23094582	7171.089668	0	2314.70964	2797.990225
23095082	19049.97114	0	2813.610579	4000
23096072	1400.709031	0	2518.478172	2552.025278
23097062	2863.559811	0	2440.209152	2371.283299
23098052	6108.168203	0	2466.176849	2406.283129
23099042	5032.856624	0	1929.191508	2128.880424
23100012	7844.357695	0	2569.987097	4833.5
23101002	5879.992563	0	2452.962018	2385.898977
23102092	1741.196272	0	2010.872846	3056.208732
23102582	2326.471461	0	2004.127154	3052.896977
23103082	83925.01082	0	2121.431582	2478.146959
23104072	22786.44912	0	2076.949043	2260.840494
23105062	54012.5824	0	2281.327739	2492.933593
23106052	415.4640242	0	3607.684802	3847.108978
23107042	56599.74849	0	2042.106733	2193.503162
23108032	20234.95083	0	2961.520761	4023.861177
23108522	22.58223417	106.74	2527.169348	2578.514039
23109022	21270.99995	0	2480.322469	2757.416006
23109512	9251.641514	0	1970.938671	2253.952835
23110092	58788.31659	0	1959.024392	2255.805021
23111082	1022.231064	0	3519.041744	3738.807436
23112072	2384.859515	0	2781.597295	3330.144636
23112312	20082.14135	0	2897.219593	4105.328832
23112642	22805.0804	0	1968.914561	2321.247334
23113062	43482.39179	0	2341.459477	2748.976933
23113552	8430.076865	0	2717.72743	4000
23114052	114580.5808	0	2304.487869	2592.333016
23115042	21137.62791	0	2663.902571	8000
23116032	10212.3048	0	1941.131088	2486.641138
23117022	22395.10657	0	1920.28198	2234.962287
23118012	52088.12672	0	2582.085931	4833.5
23119002	60821.81609	0	2405.006662	2834.255333
23119592	11580.60236	0	2680.816716	3269.255343
23120072	50222.64321	0	1929.191508	2109.663551
23121062	11842.93518	0	2928.626267	3413.083739
23122052	235157.9307	0	2024.078091	2145.761454
23123042	9772.311149	0	1752.387305	2583.5
23124032	22691.29056	0	2020.516644	2144.088739
23125022	7392.708524	0	2680.644659	4833.5
23126012	4903.691232	0	1997.323576	2127.655001
23127002	30130.27732	0	2406.356574	2683.279389
23128092	26484.88489	0	1929.191508	2098.628993
23129082	91538.54549	0	1941.44777	2134.1717
23130052	43010.0495	0	2626.932309	3044.928518
23131042	27372.43647	0	2764.544937	8000
23132032	96813.21081	0	1825.465873	2165.08703
23132522	12727.44112	0	2791.702679	3379.114434
23133022	151281.3964	0	2086.117086	2476.019834
23133512	32661.75511	0	2042.949016	2190.183499
23134012	36016.3957	0	1629.241541	2583.5
23135002	6390.106948	0	1999.271689	2097.685874
23135592	4305.425814	0	1758.035924	2263.548828
23136092	13906.98859	0	1922.990929	2583.5
23137082	8907.79117	0	3300.437637	3772.493558
23137572	11062.15833	0	2004.451714	2275.957148
23138072	547.3644368	0	1991.892707	2265.280199
23139062	42716.27777	0	1929.191508	2205.446129
23139552	7664.646231	0	1967.696754	2251.664047
23140032	21334.76552	0	3096.246215	3568.079967
23141022	55948.04981	0	1464.474475	2583.5
24001092	25604.73378	0	3366.700617	4634.272957
24002082	37546.24288	0	2919.127385	5417
24003072	14489.79209	0	2874.221595	4302.016621
24004062	3274.200244	0	3193.404286	4667
24005052	24012.92972	0	3357.238023	4667
24006042	6038.952857	0	3177.052902	4667
24007032	4804.269754	0	2860.415392	4678.194046
24008022	26411.35964	0	2943.23053	4390.390551
24009012	14872.6629	0	3214.198909	4667
24010082	52647.17153	0	2919.756949	4110.547786
24011072	12082.74535	0	2771.571954	4667
24012064	272.5388114	0	3738.870402	7000
24013052	38212.03063	0	3067.964139	4667
24014044	479.1356094	868.89	2862.115281	7000
24014532	25554.08746	0	2686.000497	4667
24015032	1307.398954	0	3398.863753	4618.667861
24016022	4910.182738	0	2884.254306	4517.386853
24016512	8869.908803	0	3096.005939	4505.584063
24017012	342.7499332	0	3062.512972	4658.605576
24018002	15.13314209	365.53	3290.916652	4812.350391
24018004	7.626155137	0	3290.916652	4812.350391
24018592	4496.814171	0	2767.191434	4407.849064
24019092	10139.9142	0	2953.128814	4529.14091
24020062	48087.56922	0	3464.594293	4590.775672
24021052	9553.072253	0	3602.736332	4689.370292
24022044	528.6568947	491.87	3896.468873	7000
24023032	41547.90512	0	2976.122153	4667
24024022	12687.50292	0	3504.328554	4736.06995
24025012	12020.18624	0	2837.167274	4667
24026002	2982.835413	0	3200.520758	8083.5
24026004	970.5477399	0	3200.520758	8083.5
24027092	15796.43021	0	3410.321607	4520.530648
24028082	7917.583604	0	3737.628498	4775.022352
24029072	4930.431678	0	3193.434565	4667
24030042	11901.81775	0	3377.5361	4599.470774
24031032	49878.70172	0	3578.336415	4623.415641
24032022	2665.087408	0	3055.523176	4667
24032514	373.6665974	0	3483.632599	7000
24033012	7003.18054	0	3130.066069	4667
24034002	14712.49303	0	4166.620962	4860.029329
24035094	269.6501163	0	3821.298067	7000
24036082	80.67822823	0	3267.349912	7000
24036084	281.5171877	0	3267.349912	7000
24037072	11028.11656	0	2895.528088	4667
24037562	11269.35674	0	3004.508377	4459.260145
24038062	23817.89969	0	3259.646181	4537.012925
24039052	9560.81722	0	3080.070662	4667
24040022	3605.197983	0	3159.769137	4667
24041012	7562.560757	0	2790.432548	4393.346193
24042004	265.3064558	419.81	3852.505526	6250
24043092	57198.31934	0	2802.127638	4667
24044082	3076.935404	0	2732.592888	4667
24045072	5953.334945	0	2815.62142	4362.426899
24046062	3440.761059	0	2930.393913	4570.713343
24047052	6360.857327	0	2919.942421	4708.040546
24048042	5802.575547	0	4088.283946	4674.878924
24048532	433.8574342	0	2973.685886	4720.950487
24049032	3635.992764	0	2972.316266	4667
24050092	1607.495655	0	3820.924766	4811.226857
24051082	8735.415278	0	2819.37594	4418.746216
24052072	8555.73645	0	3068.890891	4667
24053062	256.9660489	0	3155.655159	4714.53637
24054052	1944.135128	0	3435.93805	4831.893792
24055042	5962.934509	0	2867.056749	4469.638363
24056032	7408.2015	0	3672.247097	4450.368631
24057022	13728.84536	0	3875.757681	4703.544378
24058012	10153.66769	0	2807.814391	4459.943545
24059002	5407.569671	0	3293.251611	4667
24060072	2422.773216	0	3323.204502	4667
24061062	41530.96836	0	3163.824885	4721.707575
24061554	108.8675482	0	3357.073434	4854.229076
24062052	90.2871674	0	3462.736425	4891.155466
24063042	110.0856694	0	3238.097138	4774.798722
24064032	536.9835887	0	3079.404854	4644.888501
24065022	4304.573157	0	3137.876992	4532.595851
24066012	146.8412063	0	3517.04287	4745.604344
24067002	20200.89407	0	2935.027072	4464.891956
24068092	6800.705737	0	3528.970235	4664.107359
24069082	1205.037323	0	3130.510235	4238.155831
24070052	7758.121633	0	3291.225034	4667
24071042	1879.88446	0	3414.659406	7000
24071044	106.8099769	0	3414.659406	7000
24072032	18721.92205	0	2830.631922	4278.359662
24072522	706.961457	0	3332.081017	4667
24073022	11387.26501	0	3272.557155	4667
24074012	9043.311681	0	3118.918232	4667
24075002	279.4279769	0	3414.659406	7000
24075004	886.3362522	0	3414.659406	7000
24076092	4706.395204	0	3117.665104	4667
24077082	195.2813586	0	3697.862689	7000
24077084	10.3014258	0	3697.862689	7000
24078072	291.62424	0	3221.543157	4770.471445
24078074	12.55312901	0	3221.543157	4770.471445
24079062	747.1491893	0	3789.991596	4866.223332
24080032	43134.18927	0	2764.794828	4091.755739
24081022	1.602599697	0	2082.684891	7000
24081024	237.9267283	0	2082.738994	7000
24082014	1681.326641	0	3628.851801	7000
24083002	490.04978	0	3604.705117	4985.502345
24083004	19.81862368	0	3604.705117	4985.502345
24084092	1594.725585	0	3035.993311	4202.002867
24085082	6152.083989	0	3682.514635	4729.782522
24086072	2260.539055	0	3372.026323	4667
24087062	21092.14389	0	3025.841116	4667
24088052	3772.664673	0	2758.611914	4422.383155
24089042	24441.15897	0	4013.349699	4815.866469
24089532	493.0135573	0	3414.659406	7000
24089534	1720.271293	0	3414.659406	7000
24091002	26.32860714	0	3570.468408	4947.765301
24092092	24.97553658	0	3351.251644	4847.906292
24092094	0.523937481	0	3351.251644	4847.906292
24093082	12382.35437	0	3125.814945	4259.627399
24093322	492.5905276	0	2949.946291	4571.535315
24094072	13680.75698	0	3136.822301	4667
24095062	2363.313993	0	3084.988008	7000
24096052	7965.988435	0	2863.858371	4448.07264
24097042	22113.61107	0	2860.608916	4367.845922
24098032	14.87017493	0	4035.635134	6250
24098034	309.3699373	0	4035.635134	6250
24099022	11945.56333	0	2842.41368	4684.775777
24100092	4652.493473	0	3283.027288	4667
24101082	2146.720876	0	2826.719097	4489.431967
24102072	2368.358604	0	3071.437261	4233.5
24102562	7143.22163	0	2805.10881	4667
24103062	805.7244892	0	3105.210504	4671.960077
24104052	13515.74807	20	3084.988008	6250
24104054	422.1237028	0	3084.988008	6250
24105042	2723.971321	0	3197.27207	4667
24106032	1234.329626	0	3100.50021	4667
24107022	4488.389935	0	3019.255601	4361.4
24108012	8501.424399	0	3247.232983	4667
24109002	2737.215138	0	2970.604101	4566.047765
24110072	6098.727466	0	2970.699528	4361.4
24110562	2973.68258	0	2681.561735	4667
24111062	1701.899163	0	3015.05469	4575.447609
24112052	12953.5079	0	3243.807109	4709.40219
24114032	56622.07486	0	3091.306812	4466.242167
24114292	6803.66057	0	4037.78743	4783.321711
24115022	188.7836635	0	3362.838237	4845.110276
24116012	5541.83306	0	2743.310537	4411.172591
24117002	3200.36599	0	3742.104368	4796.741087
24118092	16073.50831	0	3345.691886	4492.437874
24119082	3999.242287	0	3047.175143	4667
24120052	188.3187715	0	3414.659406	7000
24120054	27.46107961	0	3414.659406	7000
24121042	12531.46878	0	3649.121336	4628.67966
24122032	98.70616341	215.95	3594.861673	7000
24122034	352.1702458	0	3594.861673	7000
24123022	993.8276636	0	3328.747912	4799.699735
24124012	5399.948008	0	3435.104496	4632.721654
24125002	3225.540508	0	3101.739471	4667
24125592	6109.524546	0	3084.988008	7000
24126092	366.2948987	0	3012.221586	4607.129513
24127082	614.526085	0	3003.992879	4617.01353
24128072	6169.314752	0	3030.716395	4364.706289
24129062	33627.90755	0	3435.173531	4601.790569
24130032	6290.255425	0	3537.589737	4551.625175
24131022	600.7549612	0	3060.027668	4648.416304
24132014	99.37376203	0	3731.490748	6250
24133002	814.6535837	0	3482.070089	4889.370591
24133592	12050.5138	0	2812.298768	4178.546035
24134092	25028.5539	0	3535.165926	4543.003272
24135082	238.203784	0	3262.815001	4780.364334
24135572	7347.15864	0	3123.858666	4208.46328
24136072	3585.571729	0	2937.783103	4667
24137062	3998.374012	0	3452.972599	4650.603904
24138052	4493.522223	0	3025.264746	4158.035181
24139042	920.5027504	0	3084.988008	7000
24140012	2440.846877	0	3163.708111	4695.064769
24141002	9818.729111	0	3406.174571	4252.418337
24141592	2756.404578	0	3180.262874	4518.31271
24142094	621.1485963	0	3849.681245	7000
24143082	2022.670366	0	3420.703929	4522.466856
24144072	9232.852804	0	3084.988008	8083.5
24144074	1733.319763	0	3084.988008	8083.5
24144562	13274.90524	0	3081.573707	4681.115596
24145062	7738.330593	0	3069.697638	4667
24146052	24181.79457	0	2920.963842	4667
24147042	73.61638615	0	3426.087511	4890.899686
24147044	21.28293329	0	3426.087511	4890.899686
24147532	1316.303176	0	3187.50339	4086.529015
24148032	210.2152694	311.88	3170.682733	4736.578944
24149022	886.0453192	0	3068.416981	4202.823716
24150084	43.18876073	0	6914.659406	7000
25001062	7221.696336	0	6854.688008	6333
25002052	16681.61639	0	7385.252437	6333
25003042	2967.250546	0	5121.537406	5707.025
25004032	479.4957435	0	5121.537406	5707.025
25005022	714.7151291	0	4810.052437	5707.025
25005362	9471.897627	0	5119.349422	5827.255322
25005772	3742.365855	0	5121.537406	5707.025
25006014	90.81957401	0	5202.008252	5761.180622
25007002	8303.210236	0	6965.792437	6333
25007342	3358.776766	0	4810.052437	5707.025
25007752	9347.892181	0	7385.252437	6333
25008092	745.4839229	0	4810.052437	5707.025
25008094	36.45577715	0	4810.052437	5707.025
25009082	793.3113598	0	5121.537406	5707.025
25010052	3053.219552	0	4810.052437	5707.025
25011042	2817.851077	0	5121.537406	5707.025
25011532	6337.829607	0	7385.252437	6333
25012032	334.6328677	0	5121.537406	5707.025
25013022	2306.295457	0	5099.737902	5815.604485
25013512	4820.349971	0	4810.052437	5707.025
25014014	11.24482863	0	4409.409159	5295.908971
25015002	3994.917317	0	5121.537406	5707.025
25015342	294.6868679	0	3896.545121	5707.025
25015752	6675.192809	0	5034.129383	5767.690544
25016092	12515.66945	0	5121.537406	5707.025
25017082	29684.27463	0	4967.949156	5741.220427
25018074	6.236610952	0	4944.314458	5707.025
25019062	1756.174187	0	4810.052437	5707.025
25020032	25381.20627	0	7385.252437	9066.67
25020522	1169.13843	0	7385.252437	6333
25021022	6356.753318	0	7385.252437	6333
25021512	21295.72706	0	5121.537406	5707.025
25022012	1706.480167	0	7385.252437	6333
25023002	11741.80675	0	7885.252437	21000
25024092	5714.474044	0	7385.252437	6333
25025082	8808.96786	0	4831.405355	5707.025
25026072	5765.258158	0	6681.132437	6333
25027062	354.4823286	0	4938.977169	5707.025
25028052	18681.0064	0	3292.577584	6333
25029042	5955.424616	0	3352.785693	6333
25030014	57.84336335	0	5359.97931	5828.114569
25031002	22773.27641	0	4751.867302	5707.025
25032094	0.270111052	0	3524.856361	5707.025
25033082	6657.84304	0	7385.252437	6333
25034072	13384.10188	0	7385.252437	6333
25035062	1009.735958	0	5121.537406	5707.025
25035552	2683.09645	0	7385.252437	6333
25036052	788.7322038	0	4810.052437	5707.025
25037042	23260.54342	0	3549.080964	6333
25037532	13208.73524	0	7385.252437	6333
25038032	49.64869263	0	5121.537406	5707.025
25039022	17758.18791	0	4810.052437	5707.025
25040092	4196.439055	0	5121.537406	5707.025
25040334	207.8815166	0	4576.609815	5378.271884
25040742	22891.47668	0	4847.103932	5707.025
25041082	2259.801182	0	7385.252437	6333
25041572	2290.059836	0	5121.537406	5707.025
25042072	25171.6417	0	7385.252437	6333
25043062	31745.2487	0	7385.252437	9066.67
25043552	1118.602317	0	4871.612804	5716.019034
25044052	18728.63871	0	7385.252437	6333
25045042	7849.433069	0	7385.252437	6333
25046034	51.22045854	0	5107.533793	5739.292943
25047022	12415.96248	0	4810.052437	5707.025
25048012	7480.207765	0	7385.252437	6333
25048502	7725.506973	0	4810.052437	5707.025
25049004	317.8415937	664.13	4688.906094	5715.831529
25050062	2005.10243	0	4137.542975	5707.025
25051052	20114.25987	0	4810.052437	5707.025
25052042	471.8971106	0	4810.052437	5707.025
25052382	54.10257898	0	4564.513346	5365.226488
25052384	15.14289269	0	4564.513346	5365.226488
25052792	201.3287593	0	4259.823562	5199.510337
25052794	0.574509321	0	4259.823562	5199.510337
25053032	10101.55999	0	7385.252437	6333
25053522	1824.782728	0	5121.537406	5707.025
25054022	5105.399558	0	7385.252437	6333
25055012	1995.798583	0	7021.722437	6333
25056002	10528.6839	0	7385.252437	6333
25057092	1978.407844	0	5121.537406	5707.025
25058082	161.6214286	0	4810.052437	5707.025
25059072	7865.06986	0	7385.252437	6333
25060042	2504.826854	0	5121.537406	5707.025
25061032	2242.888047	0	5210.154768	5730.360841
25062022	15703.38504	0	3672.542583	5707.025
25062512	1709.390893	0	5144.883166	5847.517583
25063012	1675.015662	0	4810.052437	5707.025
25064002	618.4567554	0	4810.052437	5707.025
25064004	0.563625257	0	4810.052437	5707.025
25065092	17239.17573	0	4354.237219	5707.025
25066082	6474.423963	0	7385.252437	6333
25067072	5872.224073	0	7385.252437	6333
25068062	1938.255869	0	4810.052437	5707.025
25068064	0	0	3757.8	5707.025
25069052	1.690875772	0	5358.972079	5803.210109
25069054	324.4764754	0	5358.972079	5803.210109
25070022	11873.82673	0	7385.252437	6333
25071012	439.8192328	0	4425.149901	5291.192164
25071014	45.28580176	0	4017.073782	5291.192164
25072002	651.0149352	0	5004.67341	5765.100632
25072004	60.92077503	0	5004.67341	5765.100632
25073092	377.668125	0	4077.659036	5128.446957
25073094	133.0282731	0	4077.659036	5128.446957
25074082	11528.5192	0	7385.252437	9066.67
25075074	52.59394604	0	3701.522553	5707.025
25076062	595.6137158	0	4810.052437	5707.025
25077052	16803.78665	0	4432.88942	5707.025
25078042	8465.247734	0	3891.540319	5707.025
25079034	30.92769843	774.74	5306.691155	5779.382222
25080002	13221.13654	0	7385.252437	6333
25081092	10261.23739	0	7385.252437	9066.67
25082082	380.831146	0	4810.052437	5707.025
25083072	891.4435587	0	5121.537406	5707.025
25084062	4662.814564	0	7385.252437	6333
25085052	6961.313919	0	4810.052437	5707.025
25085542	55.0487211	0	4810.052437	5707.025
25086044	206.4524425	0	4776.259266	5707.025
25087032	9758.639145	0	7385.252437	6333
25088022	5264.528386	0	7385.252437	6333
25089012	12.83839804	0	4255.702183	5204.595277
25089014	505.8113749	0	4233.170192	5204.595277
25090082	11886.11918	0	7385.252437	6333
25090574	1.536485221	0	3099.470211	5325.342524
25091072	112.5518134	379.35	5121.537406	5707.025
25091074	19.27303654	144.9	5121.537406	5707.025
25091562	509.4229467	0	7385.252437	6333
25092062	1345.006984	0	5121.537406	5707.025
25093054	68.53749777	1400.26	4250.876367	5207.715451
25093392	304.6630066	0	5121.537406	5707.025
25093702	5702.662258	0	7385.252437	9066.67
25093962	2335.820987	0	7385.252437	6333
25094042	911.6891087	0	5171.016806	5731.232091
25094044	175.0373899	0	5171.016806	5731.232091
25095032	246.760334	0	5121.537406	5707.025
25096022	2907.135938	0	7385.252437	6333
25097012	20166.06974	0	4810.052437	5707.025
25098002	257.0969645	0	4810.052437	5707.025
25098004	12.64177052	0	4810.052437	5707.025
25099092	833.626008	0	5249.167281	5924.942272
25099094	15.15115601	0	5249.167281	5924.942272
25100062	6209.308616	0	7385.252437	6333
25101052	1187.283534	0	5121.537406	5707.025
25102042	2335.590329	0	7385.252437	6333
25103032	15416.53582	0	3864.235864	5707.025
25104022	25518.68877	0	7385.252437	6333
25105012	5751.550965	0	4810.052437	5707.025
25106002	2243.503674	0	4810.052437	5707.025
25106592	4309.45127	0	4810.052437	5707.025
25107092	7336.661138	0	7385.252437	6333
25108082	24595.07149	0	7385.252437	6333
25109072	24172.92831	0	7385.252437	6333
25110042	3735.335499	0	7385.252437	6333
25111032	13325.0438	0	3972.754774	5707.025
25112024	484.9242033	0	5271.236723	5775.462127
25113012	13506.50225	0	4013.023592	6333
25114002	30738.18485	0	3756.623794	5707.025
25115094	99.1851397	0	5194.445708	5747.246908
25116082	714.6112462	0	5121.537406	5707.025
25117072	776.2202395	0	5121.537406	5707.025
25118062	918.6918314	0	5121.537406	5707.025
25119054	4.884021792	0	5329.684115	5810.184724
25120022	14149.8415	0	5121.537406	5707.025
25120362	2014.848494	0	7385.252437	6333
25120772	2247.143896	0	7385.252437	6333
25121012	28886.86435	0	7385.252437	6333
25122002	3297.316193	0	4810.052437	5707.025
25123092	10671.8269	0	7385.252437	6333
25124082	579.5511777	0	5121.537406	5707.025
25125072	2632.584729	0	5265.80498	5744.110031
25126062	9612.186224	0	7385.252437	6333
25127052	3449.59548	0	5121.537406	5707.025
25127212	379.7227777	0	4144.168834	5139.411403
25127472	940.0177762	0	4810.052437	5707.025
25127542	161.1881316	0	4810.052437	5707.025
25127622	90.05068538	0	5121.537406	5707.025
25127624	24.01658266	0	5121.537406	5707.025
25127882	3462.551863	0	4992.444063	5750.516161
25128042	15200.36723	0	7385.252437	9066.67
25129034	590.8161838	744.27	4520.201302	5382.69456
25130002	6872.544088	0	3978.138537	5707.025
25131092	62.77583193	0	5441.941149	5847.548088
25131094	744.9981721	0	5441.941149	5847.548088
25131582	2019.80993	0	5293.333495	5975.504829
25132082	12300.4307	0	7385.252437	6333
25133072	3012.538068	0	7385.252437	6333
25133562	14242.55942	0	7385.252437	6333
25134062	19409.45464	0	3830.731633	5707.025
25135052	16501.07552	0	7385.252437	6333
25136042	9495.344195	0	7385.252437	6333
25136532	2454.777871	0	6965.792437	6333
25137034	2036.040625	0	4917.315887	5707.025
25138022	20176.26419	0	7385.252437	6333
25138512	6637.624542	0	4260.610267	5707.025
25139012	6986.729661	0	7385.252437	9066.67
25139272	6411.203442	0	7385.252437	6333
25139432	10670.29876	0	4799.879599	5707.025
25139682	5873.390127	0	7021.722437	6333
25139842	4895.106769	0	7385.252437	6333
25140082	34671.13076	0	4619.124585	5707.025
25141072	39251.32443	0	4922.772925	5753.835786
25142062	11386.02422	0	7385.252437	6333
25143052	4927.148804	0	7385.252437	6333
25144042	39359.02229	0	7385.252437	6333
25144532	62.26762683	0	5121.537406	5720.920881
25144534	151.993821	0	5121.537406	5720.920881
25145032	21538.18544	0	7385.252437	6333
25145522	4497.188117	0	7385.252437	6333
25146022	6952.668369	0	7385.252437	6333
25146512	9042.148119	0	7385.252437	9066.67
25147012	3515.231026	0	3769.277918	5707.025
25148002	18934.07907	0	4810.052437	5707.025
25149092	31301.31305	0	3862.343312	5707.025
25150054	124.4167627	90.77	5168.422734	5744.577983
25151042	409.6801455	0	5121.537406	5707.025
25152032	17040.96247	0	4810.052437	5707.025
25153022	16.60862041	0	5121.537406	5707.025
25153024	374.7165402	264.27	5121.537406	5707.025
25154012	11939.14989	0	4211.955432	5707.025
25155002	31032.70457	0	4810.052437	5707.025
25156092	539.2677936	0	4810.052437	5707.025
25157082	3717.735062	0	7385.252437	6333
25158072	304.5219822	0	4810.052437	5707.025
25159062	599.4183673	0	5121.537406	5707.025
25159302	280.6620866	0	4810.052437	5707.025
25159712	0.382876421	0	5121.537406	5707.025
25159714	51.91063635	0	5121.537406	5707.025
25160032	1919.191676	0	5121.537406	5707.025
25161022	22482.81923	0	4810.052437	5707.025
25161512	2563.495923	0	4810.052437	5707.025
25162012	23038.9438	0	3577.211259	6333
25163002	28711.8967	0	4810.052437	5707.025
25164092	1069.880643	0	4810.052437	5707.025
25165082	18901.60049	0	4810.052437	5707.025
25166072	4402.623073	0	7385.252437	6333
25167062	4820.434762	0	4183.612218	6333
25167552	4618.534634	0	4258.674217	5707.025
25168052	3441.506655	0	7385.252437	6333
25169042	8052.032087	0	7385.252437	6333
25170012	460.3309127	0	5315.979619	5979.522042
25171002	7598.427252	0	3686.319658	5707.025
25172092	4001.859584	0	7385.252437	6333
25174072	1778.077474	0	4810.052437	5707.025
26000544	2388.05661	0	4825.409027	6331.442024
26001042	9277.763332	0	4327.796587	4756.003303
26002032	31570.41685	0	5214.226865	5533
26003022	2249.550982	0	9557.226865	9000
26003024	485.6859209	0	9557.226865	9000
26004014	904.003012	0	9391.475406	8091.15
26005002	5586.544833	0	4834.468672	5928.80953
26006092	1398.889934	0	5528.475406	6008.370345
26007082	62.15821536	0	9771.475406	8400
26007084	209.5574846	0	9771.475406	8400
26008072	3714.427759	0	9557.226865	9000
26008074	167.8740146	0	9557.226865	9000
26009064	391.9146117	0	9771.475406	8400
26010034	355.5898744	0	8307.226865	7416.5
26010524	1432.764306	0	6027.741195	6274.627382
26011022	18981.01163	0	2634.008613	2766.421518
26012012	4459.297115	0	4851.635354	5632.680231
26013004	365.4920141	0	9871.475406	9000
26014094	334.9171399	0	9771.475406	8400
26015084	265.7361811	0	9771.475406	8400
26016072	103798.9246	0	5214.226865	4545.6131
26017062	14600.49165	0	5569.43298	6079.710903
26018052	56710.92355	0	4129.498647	4516.093367
26019042	1002.292746	0	6177.452547	6597.188296
26019044	2463.421822	0	6177.452547	6597.188296
26020012	11697.35812	0	2949.933545	3144.006867
26021002	5808.88897	0	9557.226865	8500
26021004	26.71059279	0	9557.226865	8500
26022092	367.9558725	0	5895.355482	6187.052709
26022094	6.871022514	0	5895.355482	6187.052709
26023084	1433.092202	0	9871.475406	9000
26024072	408.4912791	0	8307.226865	7416.5
26024074	316.1167409	0	8307.226865	7416.5
26025062	3254.500951	0	4281.211511	4831.533117
26026052	15964.7094	0	5618.197217	6057.155087
26027044	434.3839129	0	9771.475406	8400
26028032	10778.16693	0	4739.82576	5591.21207
26029024	832.0899583	0	5199.241415	6802.22159
26030092	67356.35024	0	5214.226865	5533
26031082	883.330089	0	5795.561818	6357.50054
26032072	4364.693665	0	8307.226865	7416.5
26032074	44.48908796	75.09	8307.226865	7416.5
26033062	0.103483162	0	7057.226865	6833
26033064	19.44579479	0	7057.226865	6833
26034052	8284.155607	0	4104.006033	4411.672089
26034544	37.44342285	0	5019.550787	6514.45526
26035042	85.11421118	0	9871.475406	9000
26035044	20.66386054	40.97	9871.475406	9000
26036034	60.04891099	0	9771.475406	8400
26037024	1198.853186	0	8307.226865	7416.5
26038012	1294.403587	0	5557.450203	6254.508703
26038014	0	0	4185.974797	6254.508703
26039002	9141.807654	0	4268.554334	4656.64851
26039262	48491.75325	0	5214.226865	4500.874122
26040074	164.0540158	0	9771.475406	8400
26041062	8781.388009	0	5880.670245	6299.801411
26041064	1242.703957	0	5880.670245	6299.801411
26041552	220.5334095	0	5811.900317	6124.012781
26042054	284.8420378	0	9771.475406	8400
26043042	1344.734029	0	3490.170741	4057.289111
26044034	56.56194323	0	9771.475406	8400
26045024	266.0438977	0	9771.475406	8400
26046014	142.1124839	0	9741.500725	8400
26047002	181.8273953	0	9557.226865	8500
26047004	930.9306319	0	9557.226865	8500
26048094	184.21784	0	9771.475406	8400
26049082	1286.041203	0	6094.843244	6445.021583
26049084	593.1512744	0	6094.843244	6445.021583
26050044	341.1310304	0	9557.226865	9000
26051032	38321.37763	0	4292.005572	4774.529048
26051522	16736.32491	0	5214.226865	5533
26052024	522.8801477	0	9771.475406	8400
26053012	8389.022015	0	3020.288903	3210.323451
26054004	404.0114308	0	6179.98111	6455.180332
26055094	60.77710198	0	9771.475406	8400
26056082	28710.73234	0	4186.908828	4527.664573
26057072	140735.2866	0	5214.226865	4678.901922
26058062	2915.735493	0	5582.131813	6252.400647
26059054	290.9956966	0	9771.475406	8400
26060022	166.8542463	0	8307.226865	7416.5
26060024	1239.634881	0	8307.226865	7416.5
26061014	1172.460541	0	9771.475406	8400
26062004	1434.561098	0	9466.087448	8400
26063092	4591.420119	0	3141.574125	3363.386617
26064084	4815.772776	0	6354.684575	6771.437693
26065072	4214.160476	0	8307.226865	7416.5
26066062	112775.5073	0	4376.382091	5025.658643
26067052	0.09502992	0	9557.226865	9000
26067054	82.69972637	0	9557.226865	9000
26068044	3247.15528	0	5843.575633	6209.516069
26069032	27450.84129	0	4410.467989	4902.867036
26070002	44094.84829	0	4302.019028	5016.092845
26071092	4446.890462	0	4403.343225	4895.727133
26072084	1101.459282	0	6516.28933	6944.187179
26073072	7337.314258	0	2758.320607	2911.965299
26074062	19506.33616	0	5214.226865	4663.985745
26075052	4014.781694	0	4614.399619	5528.792675
26076044	12.16953634	0	4541.612914	6105.108488
26076534	191.8873433	0	9771.475406	8400
26077032	12515.37407	0	4347.799585	4959.126179
26077524	298.1719499	0	5595.45903	6105.108488
26078024	616.909507	0	9750.499313	8400
26079014	465.4739594	0	5143.21726	6673.508241
26079504	179.1124398	0	9747.431442	8400
26080082	12679.7841	0	5528.475406	5732.574671
26080572	6664.695609	0	5214.226865	5008.420905
26081072	255.9544169	0	6004.646957	6290.137262
26082064	124.009514	0	9771.475406	8400
26082552	12.62313656	0	8307.226865	7416.5
26082554	16.3353971	0	8307.226865	7416.5
26083052	8.985386623	0	8307.226865	7416.5
26083054	28.03543439	0	8307.226865	7416.5
26084044	401.8523141	0	8307.226865	7416.5
26084534	42.7918761	0	9771.475406	8400
26085034	37.67398609	0	9771.475406	8400
26086022	384.6560874	0	8307.226865	7416.5
26086024	105.9826708	0	8307.226865	7416.5
26087014	1419.439807	0	9557.226865	9000
26087502	85862.62664	0	5214.226865	5533
26088002	130.9180906	82.14	6990.972845	6833
26088004	25.03198014	0	7057.226865	6833
26089092	140.3299058	0	6055.407059	6326.470604
26089094	1108.734365	0	6055.407059	6326.470604
26090062	85.86593051	0	9771.475406	8400
26090064	320.8001931	0	9655.374034	8400
26091052	251.0061789	0	5549.978951	6100.275112
26091542	10092.75625	0	4458.338622	5257.518438
26092044	426.156819	0	9771.475406	8400
26093032	32098.02011	0	3813.980541	4169.710622
26094024	402.4525465	0	5166.393688	6709.464791
26095014	240.6551243	0	9771.475406	8400
26096004	60.19210285	0	5014.610809	6493.252108
26097092	308.2672978	0	5747.351621	6059.835326
26098082	24801.2816	0	5214.226865	5533
26099072	37942.3485	0	2782.354305	2978.920152
26100044	427.417256	0	9771.475406	8400
26101034	785.960159	0	8307.226865	7416.5
26102024	821.9937439	0	9557.226865	9000
26103012	2168.117858	0	8307.226865	7416.5
26103014	40.56298734	0	8307.226865	7416.5
26104002	96736.36941	0	3181.420199	3469.413498
26105092	337.1710469	0	5866.980512	6504.990459
26105094	1679.020081	0	5866.980512	6504.990459
26106084	1198.631492	0	9771.475406	8400
26107074	198.9841012	0	4943.050518	6429.078246
26108062	7384.507997	0	5002.412306	5955.961033
26109052	7335.819656	0	5528.475406	5996.136107
26110022	60044.37106	0	5214.226865	4858.942169
26111012	198977.4415	0	5214.226865	5533
26112002	2006.137581	0	5528.475406	5867.062891
26113094	871.0842984	0	9771.475406	8400
26114084	126.4516621	0	6452.273015	6857.069778
26115074	673.7373548	0	9771.475406	8400
26115332	1955.174636	0	4203.244838	4529.076067
26116064	153.2048417	0	5060.038091	6548.641818
26117052	1079.396362	0	6012.758455	6378.863324
26117054	654.3446378	0	6012.758455	6378.863324
26118044	458.6596255	0	9771.475406	8400
26119034	500.6202547	0	9771.475406	8400
26120002	71.48599168	0	9557.226865	9000
26120004	677.8015673	0	9557.226865	9000
26121092	692.4165389	0	6062.241946	6354.184979
26121094	2.864770034	0	6062.241946	6354.184979
26122082	67037.67474	0	3604.946132	3940.90759
26123072	1311.094854	0	8307.226865	7416.5
26123074	107.7521374	0	8307.226865	7416.5
26124062	2012.751267	0	5565.7004	6126.971487
26124552	37183.334	0	2970.449983	3274.385167
26124712	569.0347859	0	4075.247571	4349.612545
26125052	14885.34275	0	5528.475406	5806.349991
26125542	18931.65214	0	2754.654445	3021.433844
26126042	142673.4604	0	5214.226865	5533
26127032	57.98353021	421.74	5811.504063	6151.896374
26128022	4821.190153	0	4308.226041	4811.601049
26129014	716.9566284	0	9771.475406	8400
26130082	4394.896215	0	5675.790352	6307.16626
26131072	4218.389963	0	5803.524069	6289.843103
26132064	736.0282353	0	8285.938968	7416.5
26133052	394.078086	0	9557.226865	9000
26133054	365.4347736	0	9557.226865	9000
26134044	77.6221526	0	9771.475406	8400
26135032	33922.99386	0	3720.53265	3993.105805
26136022	23555.46283	0	4386.884362	4911.44812
26137014	626.1835191	0	5098.46825	6608.184284
26138002	584.1199499	0	5285.222708	6035.643556
26138004	75.50428483	0	5499.492594	6035.643556
26139092	94950.09096	0	3973.163161	4283.163895
26140062	35331.92222	0	3351.074086	3610.768717
26141052	71742.90624	0	4576.110769	5222.675705
26142044	601.0047733	0	9747.370102	8400
26143032	6470.72989	0	3216.12581	3432.318353
26144022	4778.918415	0	4281.140759	4690.085065
26145012	757.6291011	0	5913.870202	6281.953332
26146002	10029.46804	0	4327.30836	4791.682236
26147092	3432.250783	0	5703.334612	6197.034127
26148082	67553.431	0	5214.226865	4995.694429
26148574	320.4147225	0	9771.475406	8400
26150032	17442.91064	0	5602.283037	5993.012091
26151022	40.19620628	0	8307.226865	7416.5
26151024	121.9651237	0	8307.226865	7416.5
26152012	13347.33065	0	5214.226865	5533
26153002	144.3060057	0	9771.475406	8400
26153004	628.4737445	0	9238.232181	8400
26154092	347.182346	0	5029.887052	6144.965296
26155084	509.0981277	0	9771.475406	8400
26156072	2618.839144	0	2720.037215	2873.389965
26157062	3864.810153	0	4127.537808	4411.237586
26158052	5552.706823	0	4553.466413	5316.956393
26159042	4348.403072	0	4467.998561	4993.923676
26160012	4028.370083	0	5125.174792	6081.73227
26161002	19139.47502	0	3681.607734	3979.839981
26161832	108.9728189	262.53	5775.099983	6103.930556
26162092	5196.664072	0	5163.795703	6137.702857
26163082	799.516384	0	9330.41794	8400
26163084	99.52993869	0	9610.114147	8400
26164074	1155.470212	0	9771.475406	8400
26165064	95.13000951	0	9771.475406	8400
27001022	9030.929327	0	7390.226865	6333
27002014	126.4457701	0	5614.424427	11667
27003002	12.09945865	0	5628.326458	6889.592577
27003004	37.19971041	456.95	5628.326458	6889.592577
27004094	141.0662358	0	11393.62139	13417
27005084	438.9978398	0	6507.357317	11667
27006074	41.74983506	0	6059.621387	11667
27007062	3390.575194	0	4907.911379	6302.935102
27008054	30.39008292	0	5383.550096	6907.321646
27009042	3939.435283	0	4811.156764	6218.644999
27010014	125.9080923	0	6059.621387	11667
27011004	628.1772128	0	6294.806634	11667
27012092	1002.271099	0	5214.577762	6481.162418
27013084	79.67005191	0	6130.035495	11667
27013574	14.65706835	0	6848.538089	11563.63
27014074	161.9116301	0	6059.621387	11667
27015062	21.14380071	0	5001.216132	6752.085281
27015064	205.9903883	0	5001.216132	6752.085281
27016052	2949.984255	0	4756.08487	5481.457469
27017044	101.9704343	0	6188.916409	9078.599424
27018032	214.1208682	0	4841.431259	5866.049125
27019024	245.2681372	0	6140.351823	11667
27020092	0	0	3999.66604	6916.724392
27020094	69.2711456	0	5726.287427	6916.724392
27021084	450.9238918	0	6679.190896	11667
27022074	130.6661867	0	6247.619233	11667
27023062	83.24106654	0	5922.834932	11667
27023064	1915.259471	0	5934.64362	11667
27023552	499.205836	0	5538.682019	6668.327579
27024052	8712.790541	0	4465.22298	5171.566558
27025042	555.7985973	0	5081.17052	6201.672302
27025532	1370.582332	0	5331.129023	6654.40869
27026032	15.14387066	0	5519.53989	6866.198968
27026034	61.04555685	0	5519.53989	6866.198968
27027024	312.7067766	0	5614.424427	11667
27028014	363.9916464	0	6433.28135	11667
27029002	2176.900967	0	5456.698826	6658.989696
27029004	7.658933757	0	5456.698826	6658.989696
27030074	1081.022171	0	6541.045283	11667
27031062	212.3551064	0	5260.221342	6753.716849
27031064	0.866379588	0	5260.221342	6753.716849
27032052	43.94309895	0	5614.424427	11667
27032054	33.73160802	0	5614.424427	11667
27033042	2644.970449	0	4664.079545	5485.222049
27034032	489.8245743	0	4817.618669	6076.910836
27035024	132.8742917	0	6877.55634	11667
27036014	116.5351967	0	6857.290454	11667
27037002	619.0405817	0	4992.271548	6518.486762
27037594	159.8376184	0	6059.621387	11667
27038094	1044.586022	0	6609.009162	11667
27039084	48.23615946	0	6831.964643	11667
27040054	234.5606274	0	5614.424427	11667
27041042	7.266251366	0	5516.570554	6773.205003
27042034	298.6662713	0	5317.728515	7025.416794
27043024	434.5621801	0	4751.297079	11667
27044012	1626.104548	0	5050.438421	6390.52168
27045004	817.9202738	0	6893.805499	11667
27046092	2147.943058	0	4813.051169	5539.182305
27047084	266.291374	0	6159.450987	11667
27048074	52.20565412	0	5575.203758	7142.830784
27049064	18.33883606	0	5552.697397	7038.99438
27050022	23400.00947	0	4601.049211	5232.393931
27051014	169.5326539	0	6748.170319	11667
27052004	22.64695648	0	6175.793651	11667
27053092	876.4820557	0	5308.249849	6530.077994
27054082	179.8012785	0	4795.28757	5969.109094
27055074	598.0454938	0	6304.292266	11667
27056064	215.4520969	0	6773.790307	11667
27057052	448.0063438	0	4883.400042	6056.011332
27058042	3967.820823	0	4564.265616	5385.091314
27059032	609.6688657	0	4955.096197	6741.375839
27059034	41.98515167	0	4955.096197	6741.375839
27060002	221.5875206	0	4983.758032	6141.774668
27061092	303.0010861	0	4800.780976	5506.913845
27062082	247.5294455	0	4782.455396	5991.956779
27063072	1346.026509	0	5442.09677	6861.821958
27063074	6.033023355	0	5442.09677	6861.821958
27064062	9070.636931	0	4744.925308	5943.291555
27064222	5480.651648	0	4466.262237	5088.447664
27064484	415.4617128	0	6427.352127	11667
27065054	147.7070925	0	6692.905884	11667
27066042	0.12785629	0	5548.747376	6965.340677
27066044	50.71971392	0	5548.747376	6965.340677
27067032	268.6442562	0	5614.424427	11667
27067034	1874.906433	0	5614.424427	11667
27068024	854.4620649	0	5614.424427	11667
27069014	92.81590215	0	6166.906585	11667
27070084	38.86169002	0	6080.111736	11667
27071072	5573.812366	0	4647.498942	5639.601212
27072062	1846.360345	0	4864.077213	5677.009058
27073054	223.6201623	0	6846.553671	11667
27074044	270.5426046	0	6792.055304	11667
27075032	209.9880701	0	5614.424427	11667
27075034	63.48675044	0	5614.424427	11667
27076022	45.9921332	0	5555.208182	6874.656379
27076024	143.797111	0	5555.208182	6874.656379
27077014	79.4860033	0	4998.614699	11667
27078004	31.79153672	0	6059.621387	11667
27079094	108.1333202	0	6287.552102	11667
27080062	3622.872745	0	4928.33609	5932.890783
27081054	540.3001762	0	6256.887478	11667
27082042	705.8147367	0	4921.227283	6751.93181
27082044	55.35575064	0	4921.227283	6751.93181
27083034	779.7593159	0	6204.973147	11667
27084022	6880.692335	0	4764.992813	5801.9165
27085014	428.5218423	0	6374.977834	11667
27086004	225.6668299	0	5967.37077	11667
27087094	184.9352768	0	6754.162061	11667
27088084	218.2035848	0	5124.903959	7001.889196
27089074	84.10783825	0	6265.611286	11667
27089562	3382.496073	0	4800.519201	5699.503979
27090044	76.20598317	0	5465.20859	7016.811376
27091034	154.1824825	0	5808.03551	6966.357281
27091522	20.27806122	0	5614.424427	11667
27091524	365.7783219	0	5542.747849	11667
27092022	6861.204457	0	5353.268259	6559.887052
27092024	615.5991485	0	5353.268259	6559.887052
27093014	803.8740124	0	6407.348296	11667
27094004	146.9558506	0	6079.533547	7050.554948
28001004	6.670326502	0	5314.424427	9000
28002094	685.0500848	0	6035.680651	9900
28003084	27.09025672	0	4169.952999	9000
28004074	412.4340784	0	5422.292406	9000
28005064	229.0796745	0	6035.680651	9900
28006054	239.6475767	0	4169.976281	9000
28006704	359.6687703	0	5422.292406	9533.5
28007044	319.1036988	0	5422.292406	9000
28010092	847.7779792	0	6035.680651	9900
28010094	119.1001979	0	6035.680651	9900
28011084	103.5373833	0	5101.680651	9000
28012072	9777.323152	0	4312.395793	6533
28013064	1118.448686	0	5722.292406	11667
28014052	967.387253	0	4372.493807	6627.62876
28015044	62.18399419	0	5422.292406	9000
28016034	163.3939555	0	5101.680651	9000
28017024	822.7014994	0	5101.680651	9000
28019004	207.7569524	0	6035.680651	9900
28020074	148.8965202	0	5422.292406	9000
28021064	2109.804383	0	5422.292406	9000
28022052	210.8393295	0	4528.97046	6913.433645
28022054	132.9576246	0	4528.97046	6913.433645
28023042	455.385192	0	4416.60002	6784.669357
28023044	84.59394441	0	4416.60002	6784.669357
28024032	5632.745337	0	4565.869828	6764.393484
28024034	1162.752851	0	4565.869828	6764.393484
28025024	23.31761962	0	5422.292406	9000
28026014	650.7614463	0	4563.938548	6895.916009
28027004	97.53207562	0	5422.292406	9000
28028094	1773.207411	0	5422.292406	9000
28029082	12.9088085	0	6356.292406	9900
28029084	166.790945	0	6356.292406	9900
[truncated: 4,386 more rows]
