# Supplementary material for: Brazil’s Market for Trading Forest Certificates
Source: PLoS One. 2016 Apr 6;11(4):e0152311. doi: 10.1371/journal.pone.0152311 (PMC4822866; doi:10.1371/journal.pone.0152311)
Supplement: S2 File — (ZIP) [file pone.0152311.s002.zip › S2FILE/Regulatory_scenarios/scenarios_1_3and5yearCRA/all_biomas_estados.csv]

estado*	codigo	nome	Amazonia	Caatinga	Cerrado	MataAtlantica	Pampas	Pantanal
11	11	Rondonia	1	0	1	0	0	0
12	12	Acre	1	0	0	0	0	0
13	13	Amazonas	1	0	0	0	0	0
14	14	Roraima	1	0	0	0	0	0
15	15	Para	1	0	1	0	0	0
16	16	Amapa	1	0	0	0	0	0
17	17	Tocantins	1	0	1	0	0	0
21	21	Maranhao	1	1	1	0	0	0
22	22	Piaui	0	1	1	0	0	0
23	23	Ceara	0	1	0	0	0	0
24	24	RioGrandedoNorte	0	1	0	1	0	0
25	25	Paraiba	0	1	0	1	0	0
26	26	Pernambuco	0	1	0	1	0	0
27	27	Alagoas	0	1	0	1	0	0
28	28	Sergipe	0	1	0	1	0	0
29	29	Bahia	0	1	1	1	0	0
31	31	MinasGerais	0	1	1	1	0	0
32	32	EspiritoSanto	0	0	0	1	0	0
33	33	RiodeJaneiro	0	0	0	1	0	0
35	35	SaoPaulo	0	0	1	1	0	0
41	41	Parana	0	0	1	1	0	0
42	42	SantaCatarina	0	0	0	1	1	0
43	43	RioGrandedoSul	0	0	0	1	1	0
50	50	MatoGrossodoSul	0	0	1	1	0	1
51	51	MatoGrosso	1	0	1	0	0	1
52	52	Goias	0	0	1	1	0	0
53	53	DistritoFederal	0	0	1	0	0	0
