# Supplementary material for: Brazil’s Market for Trading Forest Certificates
Source: PLoS One. 2016 Apr 6;11(4):e0152311. doi: 10.1371/journal.pone.0152311 (PMC4822866; doi:10.1371/journal.pone.0152311)
Supplement: S2 File — (ZIP) [file pone.0152311.s002.zip › S2FILE/Regulatory_scenarios/scenarios_1_3and5yearCRA/CRAtransaction_model.egoml]

<?xml version="1.0" standalone="yes" ?>
<script>
    <property key="dff.date" value="2016-Feb-05 10:33:55" />
    <property key="dff.version" value="3.0.6.20160128" />
    <property key="metadata.author" value="Britaldo Silveira Soares Filho @ Hermann Rodrigues" />
    <property key="metadata.description" value="Ferramenta de análise de mercado potencial de CRA (Cota de Reserva Ambiental). CRA é um título nominativo representativo de área com vegetação nativa existente ou em processo de recuperação excedente à Reserva Legal. O CRA de uma propriedade pode ser utilizado para a compensação do déficit de reserva legal de outra, desde que tenha equivalência em área e esteja situado no mesmo bioma e, de preferência, no mesmo estado" />
    <property key="metadata.keywords" value="CRA, offset, compensação, reserva legal" />
    <property key="metadata.notes" value="A tabela de entrada deve constar de cinco colunas. A primeira de chaves de regiões, a segunda de CRAs (vendedores), a terceira de Déficit de reserva legal (compradores), a quarta e a quinta dos correspondentes valores potencias de venda e custos de oportunidade de compra.&#x0A;As unidades espaciais são munibiomas: Interseção de município com bioma." />
    <property key="metadata.organization" value="CSR" />
    <property key="metadata.showproperties" value="yes" />
    <property key="metadata.title" value="Transaction model" />
    <property key="metadata.version" value="2" />
    <property key="submodel.import" value='CostCurves { { &quot;areasBiomaEstado&quot; : LookupTable, &quot;precosPorBiomaEstado&quot; : LookupTable } { &quot;ordemAscendente&quot; : RealValue } { &quot;costCurve&quot; : LookupTable } }; OffsetTrading { { &quot;buyerAbatmentCurve&quot; : LookupTable, &quot;sellersAbatmentCurve&quot; : LookupTable } { } { &quot;breakEvenArea&quot; : RealValue, &quot;breakEvenPrice&quot; : RealValue, &quot;buyersGraphArea&quot; : RealValue, &quot;sellerGraphArea&quot; : RealValue } }' />
    <functor name="GetTableKeys">
        <property key="dff.functor.alias" value="getTableKeys13739" />
        <inputport name="table" peerid="v5" />
        <outputport name="keys" id="v1" />
    </functor>
    <functor name="GetTableKeys">
        <property key="dff.functor.alias" value="getTableKeys4843" />
        <inputport name="table" peerid="v4" />
        <outputport name="keys" id="v2" />
    </functor>
    <containerfunctor name="Group">
        <property key="dff.container.collapsed" value="no" />
        <property key="dff.functor.alias" value="entradas" />
        <property key="dff.functor.comment" value="tabelas" />
        <functor name="LoadTable">
            <property key="dff.functor.alias" value="Regioes de com possibilidade de mercado" />
            <inputport name="filename">&quot;all_biomas_estados.csv&quot;</inputport>
            <inputport name="suffixDigits">0</inputport>
            <inputport name="step">.none</inputport>
            <inputport name="workdir">.none</inputport>
            <outputport name="table" id="v3" />
        </functor>
        <functor name="LoadTable">
            <property key="dff.functor.alias" value="Estados" />
            <inputport name="filename">&quot;estados.csv&quot;</inputport>
            <inputport name="suffixDigits">0</inputport>
            <inputport name="step">.none</inputport>
            <inputport name="workdir">.none</inputport>
            <outputport name="table" id="v4" />
        </functor>
        <functor name="LoadTable">
            <property key="dff.functor.alias" value="Biomas" />
            <inputport name="filename">&quot;biomas.csv&quot;</inputport>
            <inputport name="suffixDigits">0</inputport>
            <inputport name="step">.none</inputport>
            <inputport name="workdir">.none</inputport>
            <outputport name="table" id="v5" />
        </functor>
        <functor name="LoadTable">
            <property key="dff.functor.alias" value="Negociantes" />
            <property key="dff.functor.comment" value="REPLACE THIS FILE" />
            <property key="dff.functor.extendedcomment" value="coluna 2 vendedores&#x0A;coluna 3 compradores&#x0A;coluna 4 preços vendedores (inclui custos)&#x0A;coluna 5 custo oportunidade compradores" />
            <inputport name="filename">&quot;Scenario1max/cenario_max.csv&quot;</inputport>
            <inputport name="suffixDigits">0</inputport>
            <inputport name="step">.none</inputport>
            <inputport name="workdir">.none</inputport>
            <outputport name="table" id="v6" />
        </functor>
        <functor name="Folder">
            <property key="dff.functor.alias" value="REPLACE THIS FILE" />
            <inputport name="constant">&quot;Scenario1max&quot;</inputport>
            <outputport name="object" id="v7" />
        </functor>
    </containerfunctor>
    <containerfunctor name="Group">
        <property key="dff.container.collapsed" value="yes" />
        <property key="dff.functor.alias" value="parametros" />
        <functor name="NonNegativeIntegerValue">
            <property key="dff.functor.alias" value="coluna Compradores" />
            <property key="dff.functor.extendedcomment" value="Dados de compradores coluna compradores +1" />
            <inputport name="constant">3</inputport>
            <outputport name="object" id="v8" />
        </functor>
        <functor name="NonNegativeIntegerValue">
            <property key="dff.functor.alias" value="coluna Vendedores" />
            <property key="dff.functor.extendedcomment" value="Dados de vendedores coluna vendedores +1" />
            <inputport name="constant">2</inputport>
            <outputport name="object" id="v9" />
        </functor>
        <containerfunctor name="Group">
            <property key="dff.container.collapsed" value="yes" />
            <property key="dff.functor.alias" value="mapas regionais" />
            <functor name="NonNegativeIntegerValue">
                <property key="dff.functor.alias" value="nonNegativeInt5052" />
                <inputport name="constant">343</inputport>
                <outputport name="object" id="v10" />
            </functor>
            <functor name="BooleanValue">
                <property key="dff.functor.alias" value="Salva Mapas Regionais" />
                <inputport name="constant">.no</inputport>
                <outputport name="object" id="v11" />
            </functor>
            <functor name="NonNegativeIntegerValue">
                <property key="dff.functor.alias" value="nonNegativeInt5050" />
                <inputport name="constant">354</inputport>
                <outputport name="object" id="v12" />
            </functor>
        </containerfunctor>
    </containerfunctor>
    <containerfunctor name="IfThen">
        <property key="dff.container.collapsed" value="no" />
        <property key="dff.functor.alias" value="munibiome map" />
        <inputport name="condition" peerid="v11" />
        <functor name="LoadMap">
            <property key="dff.functor.alias" value="unidades de análise" />
            <inputport name="filename">&quot;../raster/munibiome.tif&quot;</inputport>
            <inputport name="nullValue">.none</inputport>
            <inputport name="loadAsSparse">.no</inputport>
            <inputport name="suffixDigits">0</inputport>
            <inputport name="step">.none</inputport>
            <inputport name="workdir">.none</inputport>
            <outputport name="map" id="v13" />
        </functor>
        <functor name="Map">
            <property key="dff.functor.alias" value="map5016" />
            <inputport name="constant" peerid="v13" />
            <outputport name="object" id="v14" />
        </functor>
    </containerfunctor>
    <containerfunctor name="Workdir">
        <property key="dff.functor.alias" value="workdir26358" />
        <inputport name="folder" peerid="v7" />
        <internaloutputport name="workdir" id="v15" />
        <functor name="SaveTable">
            <property key="dff.functor.alias" value="saveTable2791" />
            <inputport name="table" peerid="v27" />
            <inputport name="filename">&quot;sumario_abatimentos.csv&quot;</inputport>
            <inputport name="suffixDigits">2</inputport>
            <inputport name="step">.none</inputport>
            <inputport name="workdir" peerid="v15" />
        </functor>
        <containerfunctor name="ForEach">
            <property key="dff.container.collapsed" value="no" />
            <property key="dff.functor.alias" value="biomas" />
            <inputport name="elements" peerid="v1" />
            <internaloutputport name="step" id="v16" />
            <functor name="Step">
                <property key="dff.functor.alias" value="Bioma" />
                <inputport name="step" peerid="v16" />
                <outputport name="step" id="v17" />
            </functor>
            <functor name="GetTableValue">
                <property key="dff.functor.alias" value="getTableValue4762" />
                <inputport name="table" peerid="v5" />
                <inputport name="keys" peerid="v17" />
                <inputport name="column">&quot;biomas&quot;</inputport>
                <inputport name="valueIfNotFound">.none</inputport>
                <outputport name="result" id="v18" />
            </functor>
            <functor name="MuxTable">
                <property key="dff.functor.alias" value="potencial_precos" />
                <inputport name="initial">[&#x0A;    &quot;estado*#str&quot;, &quot;bioma*#str&quot;, &quot;area_abatida&quot;, &quot;media_comprador&quot;, &quot;media_vendedor&quot;, &quot;desagio&quot;, &quot;breakeven_price&quot;, &quot;Integral_comprador&quot;, &quot;Integral_vendedor&quot;, &quot;Breakeven_preco_vendedor&quot;, &#x0A;]</inputport>
                <inputport name="feedback" peerid="v27" />
                <outputport name="table" id="v19" />
            </functor>
            <containerfunctor name="CreateString">
                <property key="dff.container.collapsed" value="yes" />
                <property key="dff.functor.alias" value="Nome Do Bioma" />
                <inputport name="format">&quot;&lt;s1&gt;&quot;</inputport>
                <outputport name="result" id="v20" />
                <functor name="NumberString">
                    <property key="dff.functor.alias" value="numberString2688" />
                    <inputport name="value" peerid="v18" />
                    <inputport name="valueNumber">1</inputport>
                </functor>
            </containerfunctor>
            <containerfunctor name="ForEach">
                <property key="dff.functor.alias" value="estados" />
                <inputport name="elements" peerid="v2" />
                <internaloutputport name="step" id="v21" />
                <functor name="Step">
                    <property key="dff.functor.alias" value="Estado" />
                    <inputport name="step" peerid="v21" />
                    <outputport name="step" id="v22" />
                </functor>
                <functor name="MuxTable">
                    <property key="dff.functor.alias" value="potencial_precos" />
                    <property key="viewer.table" value="yes" />
                    <inputport name="initial" peerid="v19" />
                    <inputport name="feedback" peerid="v27" />
                    <outputport name="table" id="v23" />
                </functor>
                <functor name="GetTableValue">
                    <property key="dff.functor.alias" value="Sim Ou Nao" />
                    <inputport name="table" peerid="v3" />
                    <inputport name="keys" peerid="v22" />
                    <inputport name="column" peerid="v20" />
                    <inputport name="valueIfNotFound">.none</inputport>
                    <outputport name="result" id="v24" />
                </functor>
                <functor name="GetTableValue">
                    <property key="dff.functor.alias" value="getTableValue4929" />
                    <inputport name="table" peerid="v4" />
                    <inputport name="keys" peerid="v22" />
                    <inputport name="column">&quot;nome&quot;</inputport>
                    <inputport name="valueIfNotFound">.none</inputport>
                    <outputport name="result" id="v25" />
                </functor>
                <functor name="RealValue">
                    <property key="dff.functor.alias" value="double13757" />
                    <inputport name="constant" peerid="v24" />
                    <outputport name="object" id="v26" />
                </functor>
                <functor name="TableJunction">
                    <property key="dff.functor.alias" value="tableJunction2527" />
                    <inputport name="possibleTable1" peerid="v71" />
                    <inputport name="possibleTable2" peerid="v23" />
                    <outputport name="table" id="v27" />
                </functor>
                <containerfunctor name="CalculateValue">
                    <property key="dff.container.collapsed" value="yes" />
                    <property key="dff.functor.alias" value="estado_bioma" />
                    <inputport name="expression">[&#x0A;    v1 * 10 + v2&#x0A;]</inputport>
                    <inputport name="defaultValue">.none</inputport>
                    <outputport name="result" id="v28" />
                    <functor name="NumberValue">
                        <property key="dff.functor.alias" value="numberValue2697" />
                        <inputport name="value" peerid="v22" />
                        <inputport name="valueNumber">1</inputport>
                    </functor>
                    <functor name="NumberValue">
                        <property key="dff.functor.alias" value="numberValue2698" />
                        <inputport name="value" peerid="v17" />
                        <inputport name="valueNumber">2</inputport>
                    </functor>
                </containerfunctor>
                <containerfunctor name="CreateString">
                    <property key="dff.container.collapsed" value="yes" />
                    <property key="dff.functor.alias" value="Nome Do Estado" />
                    <inputport name="format">&quot;&lt;s1&gt;&quot;</inputport>
                    <outputport name="result" id="v29" />
                    <functor name="NumberString">
                        <property key="dff.functor.alias" value="numberString2700" />
                        <inputport name="value" peerid="v25" />
                        <inputport name="valueNumber">1</inputport>
                    </functor>
                </containerfunctor>
                <containerfunctor name="IfThen">
                    <property key="dff.container.collapsed" value="no" />
                    <property key="dff.functor.alias" value="ifThen2701" />
                    <inputport name="condition" peerid="v26" />
                    <functor name="GetTableKeys">
                        <property key="dff.functor.alias" value="Pega Chaves" />
                        <inputport name="table" peerid="v6" />
                        <outputport name="keys" id="v30" />
                    </functor>
                    <functor name="LookupTable">
                        <property key="dff.functor.alias" value="Chaves" />
                        <inputport name="constant" peerid="v30" />
                        <outputport name="object" id="v31" />
                    </functor>
                    <containerfunctor name="For">
                        <property key="dff.functor.alias" value="for2704" />
                        <inputport name="firstIterationStep" peerid="v9" />
                        <inputport name="lastIterationStep" peerid="v8" />
                        <inputport name="stepIncrement">1</inputport>
                        <internaloutputport name="step" id="v32" />
                        <functor name="Step">
                            <property key="dff.functor.alias" value="Coluna" />
                            <inputport name="step" peerid="v32" />
                            <outputport name="step" id="v33" />
                        </functor>
                        <functor name="GetTableColumn">
                            <property key="dff.functor.alias" value="Pega Precos" />
                            <inputport name="table" peerid="v6" />
                            <inputport name="columnIndexOrName" peerid="v40" />
                            <outputport name="result" id="v34" />
                        </functor>
                        <functor name="LookupTable">
                            <property key="dff.functor.alias" value="Precos" />
                            <property key="viewer.object" value="yes" />
                            <inputport name="constant" peerid="v34" />
                            <outputport name="object" id="v35" />
                        </functor>
                        <functor name="GetTableKeys">
                            <property key="dff.functor.alias" value="getTableKeys4839" />
                            <inputport name="table" peerid="v41" />
                            <outputport name="keys" id="v36" />
                        </functor>
                        <functor name="GetTableColumn">
                            <property key="dff.functor.alias" value="Pega Areas" />
                            <property key="viewer.result" value="yes" />
                            <inputport name="table" peerid="v6" />
                            <inputport name="columnIndexOrName" peerid="v33" />
                            <outputport name="result" id="v37" />
                        </functor>
                        <functor name="LookupTable">
                            <property key="dff.functor.alias" value="Areas" />
                            <property key="viewer.object" value="yes" />
                            <inputport name="constant" peerid="v37" />
                            <outputport name="object" id="v38" />
                        </functor>
                        <functor name="BooleanValue">
                            <property key="dff.functor.alias" value="bool4921" />
                            <inputport name="constant">.yes</inputport>
                            <outputport name="object" id="v39" />
                        </functor>
                        <containerfunctor name="CalculateValue">
                            <property key="dff.container.collapsed" value="yes" />
                            <property key="dff.functor.alias" value="Coluna De Precos" />
                            <inputport name="expression">[&#x0A;    v1 + 2&#x0A;]</inputport>
                            <inputport name="defaultValue">.none</inputport>
                            <outputport name="result" id="v40" />
                            <functor name="NumberValue">
                                <property key="dff.functor.alias" value="numberValue2707" />
                                <inputport name="value" peerid="v33" />
                                <inputport name="valueNumber">1</inputport>
                            </functor>
                        </containerfunctor>
                        <containerfunctor name="CalculateLookupTable">
                            <property key="dff.container.collapsed" value="yes" />
                            <property key="dff.functor.alias" value="precos por bioma_estado" />
                            <property key="viewer.result" value="yes" />
                            <inputport name="expression">[&#x0A;    if (floor(t1[line] / 1000000) = v2 or floor(t1[line] / 1000000) = 10) and floor(t1[line] % 10) = v1 then&#x0A;        t2[line]&#x0A;    else &#x0A;        null&#x0A;]</inputport>
                            <inputport name="keyName">.none</inputport>
                            <inputport name="valueName">.none</inputport>
                            <outputport name="result" id="v41" />
                            <functor name="NumberTable">
                                <property key="dff.functor.alias" value="numberTable2711" />
                                <inputport name="table" peerid="v31" />
                                <inputport name="tableNumber">1</inputport>
                            </functor>
                            <functor name="NumberTable">
                                <property key="dff.functor.alias" value="numberTable2712" />
                                <inputport name="table" peerid="v35" />
                                <inputport name="tableNumber">2</inputport>
                            </functor>
                            <functor name="NumberValue">
                                <property key="dff.functor.alias" value="bioma" />
                                <inputport name="value" peerid="v17" />
                                <inputport name="valueNumber">1</inputport>
                            </functor>
                            <functor name="NumberValue">
                                <property key="dff.functor.alias" value="estado" />
                                <inputport name="value" peerid="v22" />
                                <inputport name="valueNumber">2</inputport>
                            </functor>
                        </containerfunctor>
                        <containerfunctor name="CalculateValue">
                            <property key="dff.container.collapsed" value="yes" />
                            <property key="dff.functor.alias" value="Ordem Ascendente" />
                            <property key="viewer.result" value="yes" />
                            <inputport name="expression">[&#x0A;    3 - v1&#x0A;]</inputport>
                            <inputport name="defaultValue">.none</inputport>
                            <outputport name="result" id="v42" />
                            <functor name="NumberValue">
                                <property key="dff.functor.alias" value="numberValue2716" />
                                <inputport name="value" peerid="v33" />
                                <inputport name="valueNumber">1</inputport>
                            </functor>
                        </containerfunctor>
                        <containerfunctor name="IfNotThen">
                            <property key="dff.container.collapsed" value="no" />
                            <property key="dff.functor.alias" value="curva de abatimento de compradores" />
                            <inputport name="condition" peerid="v42" />
                            <functor name="LookupTable">
                                <property key="dff.functor.alias" value="Compradores" />
                                <property key="viewer.object" value="yes" />
                                <inputport name="constant" peerid="v53" />
                                <outputport name="object" id="v43" />
                            </functor>
                            <functor name="SaveLookupTable">
                                <property key="dff.functor.alias" value="saveLookupTable2739" />
                                <inputport name="table" peerid="v43" />
                                <inputport name="filename">&quot;abat_compra.csv&quot;</inputport>
                                <inputport name="suffixDigits">3</inputport>
                                <inputport name="step" peerid="v28" />
                                <inputport name="workdir" peerid="v15" />
                            </functor>
                        </containerfunctor>
                        <containerfunctor name="IfThen">
                            <property key="dff.container.collapsed" value="yes" />
                            <property key="dff.functor.alias" value="mapa regionais" />
                            <inputport name="condition" peerid="v79" />
                            <functor name="LookupTable">
                                <property key="dff.functor.alias" value="lookupTable5065" />
                                <inputport name="constant" peerid="v36" />
                                <outputport name="object" id="v44" />
                            </functor>
                            <containerfunctor name="CalculateCategoricalMap">
                                <property key="dff.container.collapsed" value="yes" />
                                <property key="dff.functor.alias" value="bioma_estado" />
                                <inputport name="expression">[&#x0A;    if t1[i1] &gt; -99 then&#x0A;        1&#x0A;    else &#x0A;        null&#x0A;]</inputport>
                                <inputport name="cellType">.uint8</inputport>
                                <inputport name="nullValue">.default</inputport>
                                <inputport name="resultIsSparse">.no</inputport>
                                <inputport name="resultFormat">.none</inputport>
                                <outputport name="result" id="v45" />
                                <functor name="NumberMap">
                                    <property key="dff.functor.alias" value="numberMap2743" />
                                    <inputport name="map" peerid="v14" />
                                    <inputport name="mapNumber">1</inputport>
                                </functor>
                                <functor name="NumberTable">
                                    <property key="dff.functor.alias" value="numberTable2744" />
                                    <inputport name="table" peerid="v44" />
                                    <inputport name="tableNumber">1</inputport>
                                </functor>
                            </containerfunctor>
                            <containerfunctor name="ForEachRegion">
                                <property key="dff.container.collapsed" value="yes" />
                                <property key="dff.functor.alias" value="salva mapas regionais" />
                                <inputport name="regions" peerid="v45" />
                                <inputport name="borderCells">0</inputport>
                                <internaloutputport name="regionManager" id="v46" />
                                <internaloutputport name="step" id="v47" />
                                <functor name="RegionalizeMap">
                                    <property key="dff.functor.alias" value="regionalizeMap7912" />
                                    <inputport name="globalMap" peerid="v14" />
                                    <inputport name="regionId" peerid="v47" />
                                    <inputport name="keepNonRegionCells">.no</inputport>
                                    <inputport name="regionManager" peerid="v46" />
                                    <outputport name="regionalMap" id="v48" />
                                </functor>
                                <containerfunctor name="IfThen">
                                    <property key="dff.functor.alias" value="ifThen2747" />
                                    <inputport name="condition" peerid="v42" />
                                    <functor name="SaveMap">
                                        <property key="dff.functor.alias" value="saveMap2752" />
                                        <inputport name="map" peerid="v49" />
                                        <inputport name="filename">&quot;Vendedores.tif&quot;</inputport>
                                        <inputport name="suffixDigits">3</inputport>
                                        <inputport name="step" peerid="v28" />
                                        <inputport name="useCompression">.yes</inputport>
                                        <inputport name="workdir" peerid="v15" />
                                    </functor>
                                    <containerfunctor name="CalculateMap">
                                        <property key="dff.container.collapsed" value="yes" />
                                        <property key="dff.functor.alias" value="Potencial Vendedores" />
                                        <inputport name="expression">[&#x0A;    t2[i1] / t1[i1]&#x0A;]</inputport>
                                        <inputport name="cellType">.float32</inputport>
                                        <inputport name="nullValue">.default</inputport>
                                        <inputport name="resultIsSparse">.no</inputport>
                                        <inputport name="resultFormat">.none</inputport>
                                        <outputport name="result" id="v49" />
                                        <functor name="NumberMap">
                                            <property key="dff.functor.alias" value="numberMap2749" />
                                            <inputport name="map" peerid="v48" />
                                            <inputport name="mapNumber">1</inputport>
                                        </functor>
                                        <functor name="NumberTable">
                                            <property key="dff.functor.alias" value="numberTable2750" />
                                            <inputport name="table" peerid="v41" />
                                            <inputport name="tableNumber">1</inputport>
                                        </functor>
                                        <functor name="NumberTable">
                                            <property key="dff.functor.alias" value="numberTable2751" />
                                            <inputport name="table" peerid="v38" />
                                            <inputport name="tableNumber">2</inputport>
                                        </functor>
                                    </containerfunctor>
                                </containerfunctor>
                                <containerfunctor name="IfNotThen">
                                    <property key="dff.functor.alias" value="ifNotThen2753" />
                                    <inputport name="condition" peerid="v42" />
                                    <functor name="SaveMap">
                                        <property key="dff.functor.alias" value="saveMap2758" />
                                        <inputport name="map" peerid="v50" />
                                        <inputport name="filename">&quot;compradores.tif&quot;</inputport>
                                        <inputport name="suffixDigits">3</inputport>
                                        <inputport name="step" peerid="v28" />
                                        <inputport name="useCompression">.yes</inputport>
                                        <inputport name="workdir" peerid="v15" />
                                    </functor>
                                    <containerfunctor name="CalculateMap">
                                        <property key="dff.container.collapsed" value="yes" />
                                        <property key="dff.functor.alias" value="Potencial Compradores" />
                                        <inputport name="expression">[&#x0A;    t1[i1] * t2[i1]&#x0A;]</inputport>
                                        <inputport name="cellType">.float32</inputport>
                                        <inputport name="nullValue">.default</inputport>
                                        <inputport name="resultIsSparse">.no</inputport>
                                        <inputport name="resultFormat">.none</inputport>
                                        <outputport name="result" id="v50" />
                                        <functor name="NumberMap">
                                            <property key="dff.functor.alias" value="numberMap2755" />
                                            <inputport name="map" peerid="v48" />
                                            <inputport name="mapNumber">1</inputport>
                                        </functor>
                                        <functor name="NumberTable">
                                            <property key="dff.functor.alias" value="numberTable2756" />
                                            <inputport name="table" peerid="v38" />
                                            <inputport name="tableNumber">1</inputport>
                                        </functor>
                                        <functor name="NumberTable">
                                            <property key="dff.functor.alias" value="numberTable2757" />
                                            <inputport name="table" peerid="v41" />
                                            <inputport name="tableNumber">2</inputport>
                                        </functor>
                                    </containerfunctor>
                                </containerfunctor>
                            </containerfunctor>
                        </containerfunctor>
                        <containerfunctor name="IfThen">
                            <property key="dff.container.collapsed" value="no" />
                            <property key="dff.functor.alias" value="curva de abatimento de vendedores" />
                            <inputport name="condition" peerid="v42" />
                            <functor name="LookupTable">
                                <property key="dff.functor.alias" value="CRAs" />
                                <property key="viewer.object" value="yes" />
                                <inputport name="constant" peerid="v53" />
                                <outputport name="object" id="v51" />
                            </functor>
                            <functor name="SaveLookupTable">
                                <property key="dff.functor.alias" value="saveLookupTable2768" />
                                <inputport name="table" peerid="v51" />
                                <inputport name="filename">&quot;abat_vend.csv&quot;</inputport>
                                <inputport name="suffixDigits">3</inputport>
                                <inputport name="step" peerid="v28" />
                                <inputport name="workdir" peerid="v15" />
                            </functor>
                        </containerfunctor>
                        <containerfunctor name="CalculateLookupTable">
                            <property key="dff.container.collapsed" value="yes" />
                            <property key="dff.functor.alias" value="areas_bioma_estado" />
                            <inputport name="expression">[&#x0A;    if (floor(t1[line] / 1000000) = v2 or floor(t1[line] / 1000000) = 10) and floor(t1[line] % 10) = v1 then&#x0A;        t2[line]&#x0A;    else &#x0A;        null&#x0A;]</inputport>
                            <inputport name="keyName">.none</inputport>
                            <inputport name="valueName">.none</inputport>
                            <outputport name="result" id="v52" />
                            <functor name="NumberTable">
                                <property key="dff.functor.alias" value="numberTable12274" />
                                <inputport name="table" peerid="v38" />
                                <inputport name="tableNumber">2</inputport>
                            </functor>
                            <functor name="NumberTable">
                                <property key="dff.functor.alias" value="numberTable12276" />
                                <inputport name="table" peerid="v31" />
                                <inputport name="tableNumber">1</inputport>
                            </functor>
                            <functor name="NumberValue">
                                <property key="dff.functor.alias" value="numberValue12278" />
                                <inputport name="value" peerid="v22" />
                                <inputport name="valueNumber">2</inputport>
                            </functor>
                            <functor name="NumberValue">
                                <property key="dff.functor.alias" value="numberValue12280" />
                                <inputport name="value" peerid="v17" />
                                <inputport name="valueNumber">1</inputport>
                            </functor>
                        </containerfunctor>
                        <functor name="CostCurves">
                            <property key="dff.functor.alias" value="costCurves8198" />
                            <inputport name="areasBiomaEstado" peerid="v52" />
                            <inputport name="precosPorBiomaEstado" peerid="v41" />
                            <inputport name="ordemAscendente" peerid="v42" />
                            <outputport name="costCurve" id="v53" />
                        </functor>
                    </containerfunctor>
                    <containerfunctor name="SkipOnError">
                        <property key="dff.functor.alias" value="skipOnError5054" />
                        <functor name="LoadLookupTable">
                            <property key="dff.functor.alias" value="sellers abatment curve" />
                            <inputport name="filename">&quot;abat_vend.csv&quot;</inputport>
                            <inputport name="suffixDigits">3</inputport>
                            <inputport name="step" peerid="v28" />
                            <inputport name="workdir" peerid="v15" />
                            <outputport name="table" id="v54" />
                        </functor>
                        <functor name="LoadLookupTable">
                            <property key="dff.functor.alias" value="buyer abatment curve" />
                            <inputport name="filename">&quot;abat_compra.csv&quot;</inputport>
                            <inputport name="suffixDigits">3</inputport>
                            <inputport name="step" peerid="v28" />
                            <inputport name="workdir" peerid="v15" />
                            <outputport name="table" id="v55" />
                        </functor>
                        <functor name="BooleanValue">
                            <property key="dff.functor.alias" value="bool2772" />
                            <inputport name="constant" peerid="v39" />
                        </functor>
                        <containerfunctor name="Group">
                            <property key="dff.container.collapsed" value="no" />
                            <property key="dff.functor.alias" value="group5086" />
                            <containerfunctor name="CalculateValue">
                                <property key="dff.container.collapsed" value="yes" />
                                <property key="dff.functor.alias" value="break-even area" />
                                <inputport name="expression">[&#x0A;    round(v1)&#x0A;]</inputport>
                                <inputport name="defaultValue">-99</inputport>
                                <outputport name="result" id="v56" />
                                <functor name="NumberValue">
                                    <property key="dff.functor.alias" value="numberValue5081" />
                                    <inputport name="value" peerid="v73" />
                                    <inputport name="valueNumber">1</inputport>
                                </functor>
                            </containerfunctor>
                            <containerfunctor name="CalculateValue">
                                <property key="dff.container.collapsed" value="yes" />
                                <property key="dff.functor.alias" value="valor médio vendedor" />
                                <inputport name="expression">[&#x0A;    round(v1 / v2)&#x0A;]</inputport>
                                <inputport name="defaultValue">-99</inputport>
                                <outputport name="result" id="v57" />
                                <functor name="NumberValue">
                                    <property key="dff.functor.alias" value="numberValue5050" />
                                    <inputport name="value" peerid="v73" />
                                    <inputport name="valueNumber">2</inputport>
                                </functor>
                                <functor name="NumberValue">
                                    <property key="dff.functor.alias" value="numberValue5054" />
                                    <inputport name="value" peerid="v76" />
                                    <inputport name="valueNumber">1</inputport>
                                </functor>
                            </containerfunctor>
                            <containerfunctor name="CalculateValue">
                                <property key="dff.container.collapsed" value="yes" />
                                <property key="dff.functor.alias" value="valor médio compradores" />
                                <inputport name="expression">[&#x0A;    round(v1 / v2)&#x0A;]</inputport>
                                <inputport name="defaultValue">-99</inputport>
                                <outputport name="result" id="v58" />
                                <functor name="NumberValue">
                                    <property key="dff.functor.alias" value="numberValue5048" />
                                    <inputport name="value" peerid="v73" />
                                    <inputport name="valueNumber">2</inputport>
                                </functor>
                                <functor name="NumberValue">
                                    <property key="dff.functor.alias" value="numberValue5052" />
                                    <inputport name="value" peerid="v75" />
                                    <inputport name="valueNumber">1</inputport>
                                </functor>
                            </containerfunctor>
                            <containerfunctor name="CalculateValue">
                                <property key="dff.container.collapsed" value="yes" />
                                <property key="dff.functor.alias" value="Desagio" />
                                <inputport name="expression">[&#x0A;    round((v2 - v3) / v1)&#x0A;]</inputport>
                                <inputport name="defaultValue">-99</inputport>
                                <outputport name="result" id="v59" />
                                <functor name="NumberValue">
                                    <property key="dff.functor.alias" value="break even area" />
                                    <inputport name="value" peerid="v73" />
                                    <inputport name="valueNumber">1</inputport>
                                </functor>
                                <functor name="NumberValue">
                                    <property key="dff.functor.alias" value="buyers" />
                                    <inputport name="value" peerid="v75" />
                                    <inputport name="valueNumber">2</inputport>
                                </functor>
                                <functor name="NumberValue">
                                    <property key="dff.functor.alias" value="sellers" />
                                    <inputport name="value" peerid="v76" />
                                    <inputport name="valueNumber">3</inputport>
                                </functor>
                            </containerfunctor>
                            <containerfunctor name="CalculateValue">
                                <property key="dff.container.collapsed" value="yes" />
                                <property key="dff.functor.alias" value="break even price" />
                                <inputport name="expression">[&#x0A;    round(v1)&#x0A;]</inputport>
                                <inputport name="defaultValue">-99</inputport>
                                <outputport name="result" id="v60" />
                                <functor name="NumberValue">
                                    <property key="dff.functor.alias" value="numberValue5090" />
                                    <inputport name="value" peerid="v74" />
                                    <inputport name="valueNumber">1</inputport>
                                </functor>
                            </containerfunctor>
                        </containerfunctor>
                        <containerfunctor name="CreateString">
                            <property key="dff.container.collapsed" value="yes" />
                            <property key="dff.functor.alias" value="Relatorio" />
                            <inputport name="format">&quot;Estado: &lt;s1&gt; Bioma: &lt;s2&gt;&#x0A;Break-even area: &lt;v1&gt;&#x0A;Break-even preço ou menor custo comprador: &lt;v5&gt;&#x0A;Média de preços vendedores: &lt;v2&gt;&#x0A;Média de preços compradores: &lt;v3&gt;&#x0A;Deságio Médio: &lt;v4&gt;&#x0A;-----------------------------------&quot;</inputport>
                            <outputport name="result" id="v61" />
                            <functor name="NumberString">
                                <property key="dff.functor.alias" value="numberString2778" />
                                <inputport name="value" peerid="v29" />
                                <inputport name="valueNumber">1</inputport>
                            </functor>
                            <functor name="NumberString">
                                <property key="dff.functor.alias" value="numberString2779" />
                                <inputport name="value" peerid="v20" />
                                <inputport name="valueNumber">2</inputport>
                            </functor>
                            <functor name="NumberValue">
                                <property key="dff.functor.alias" value="numberValue2780" />
                                <inputport name="value" peerid="v58" />
                                <inputport name="valueNumber">3</inputport>
                            </functor>
                            <functor name="NumberValue">
                                <property key="dff.functor.alias" value="numberValue2781" />
                                <inputport name="value" peerid="v59" />
                                <inputport name="valueNumber">4</inputport>
                            </functor>
                            <functor name="NumberValue">
                                <property key="dff.functor.alias" value="numberValue4874" />
                                <inputport name="value" peerid="v56" />
                                <inputport name="valueNumber">1</inputport>
                            </functor>
                            <functor name="NumberValue">
                                <property key="dff.functor.alias" value="numberValue4876" />
                                <inputport name="value" peerid="v57" />
                                <inputport name="valueNumber">2</inputport>
                            </functor>
                            <functor name="NumberValue">
                                <property key="dff.functor.alias" value="numberValue5063" />
                                <inputport name="value" peerid="v60" />
                                <inputport name="valueNumber">5</inputport>
                            </functor>
                        </containerfunctor>
                        <containerfunctor name="Group">
                            <property key="dff.container.collapsed" value="yes" />
                            <property key="dff.functor.alias" value="tabela sumario" />
                            <functor name="Tuple">
                                <property key="dff.functor.alias" value="estado" />
                                <inputport name="constant" peerid="v29" />
                                <outputport name="object" id="v62" />
                            </functor>
                            <functor name="AddTupleValue">
                                <property key="dff.functor.alias" value="bioma" />
                                <inputport name="tuple" peerid="v62" />
                                <inputport name="value" peerid="v20" />
                                <outputport name="result" id="v63" />
                            </functor>
                            <functor name="SetTableCellValue">
                                <property key="dff.functor.alias" value="Area Potencial" />
                                <inputport name="table" peerid="v23" />
                                <inputport name="column">3</inputport>
                                <inputport name="keys" peerid="v63" />
                                <inputport name="value" peerid="v56" />
                                <outputport name="result" id="v64" />
                            </functor>
                            <functor name="SetTableCellValue">
                                <property key="dff.functor.alias" value="Media Comprador" />
                                <inputport name="table" peerid="v64" />
                                <inputport name="column">4</inputport>
                                <inputport name="keys" peerid="v63" />
                                <inputport name="value" peerid="v58" />
                                <outputport name="result" id="v65" />
                            </functor>
                            <functor name="SetTableCellValue">
                                <property key="dff.functor.alias" value="Media Vendedor" />
                                <inputport name="table" peerid="v65" />
                                <inputport name="column">5</inputport>
                                <inputport name="keys" peerid="v63" />
                                <inputport name="value" peerid="v57" />
                                <outputport name="result" id="v66" />
                            </functor>
                            <functor name="SetTableCellValue">
                                <property key="dff.functor.alias" value="desagio" />
                                <property key="viewer.result" value="yes" />
                                <inputport name="table" peerid="v66" />
                                <inputport name="column">6</inputport>
                                <inputport name="keys" peerid="v63" />
                                <inputport name="value" peerid="v59" />
                                <outputport name="result" id="v67" />
                            </functor>
                            <functor name="SetTableCellValue">
                                <property key="dff.functor.alias" value="valor mínimo comprador" />
                                <inputport name="table" peerid="v67" />
                                <inputport name="column">7</inputport>
                                <inputport name="keys" peerid="v63" />
                                <inputport name="value" peerid="v60" />
                                <outputport name="result" id="v68" />
                            </functor>
                            <functor name="SetTableCellValue">
                                <property key="dff.functor.alias" value="Area comprador" />
                                <inputport name="table" peerid="v68" />
                                <inputport name="column">8</inputport>
                                <inputport name="keys" peerid="v63" />
                                <inputport name="value" peerid="v75" />
                                <outputport name="result" id="v69" />
                            </functor>
                            <functor name="SetTableCellValue">
                                <property key="dff.functor.alias" value="Area vendedor" />
                                <inputport name="table" peerid="v69" />
                                <inputport name="column">9</inputport>
                                <inputport name="keys" peerid="v63" />
                                <inputport name="value" peerid="v76" />
                                <outputport name="result" id="v70" />
                            </functor>
                            <functor name="SetTableCellValue">
                                <property key="dff.functor.alias" value="preço breakeven vendedor" />
                                <inputport name="table" peerid="v70" />
                                <inputport name="column">10</inputport>
                                <inputport name="keys" peerid="v63" />
                                <inputport name="value" peerid="v72" />
                                <outputport name="result" id="v71" />
                            </functor>
                        </containerfunctor>
                        <containerfunctor name="CalculateValue">
                            <property key="dff.container.collapsed" value="yes" />
                            <property key="dff.functor.alias" value="Preço vendedor no Break-even" />
                            <inputport name="expression">[&#x0A;    t1[&lt;=v1] ? t1[&gt;=v1]&#x0A;]</inputport>
                            <inputport name="defaultValue">-99</inputport>
                            <outputport name="result" id="v72" />
                            <functor name="NumberValue">
                                <property key="dff.functor.alias" value="numberValue5067" />
                                <inputport name="value" peerid="v56" />
                                <inputport name="valueNumber">1</inputport>
                            </functor>
                            <functor name="NumberTable">
                                <property key="dff.functor.alias" value="numberTable5071" />
                                <inputport name="table" peerid="v54" />
                                <inputport name="tableNumber">1</inputport>
                            </functor>
                        </containerfunctor>
                        <functor name="OffsetTrading">
                            <property key="dff.functor.alias" value="offsetTrading9062" />
                            <inputport name="buyerAbatmentCurve" peerid="v55" />
                            <inputport name="sellersAbatmentCurve" peerid="v54" />
                            <outputport name="breakEvenArea" id="v73" />
                            <outputport name="breakEvenPrice" id="v74" />
                            <outputport name="buyersGraphArea" id="v75" />
                            <outputport name="sellerGraphArea" id="v76" />
                        </functor>
                    </containerfunctor>
                    <containerfunctor name="Group">
                        <property key="dff.container.collapsed" value="no" />
                        <property key="dff.functor.alias" value="abatimento" />
                        <functor name="StringJunction">
                            <property key="dff.functor.alias" value="stringJunction5021" />
                            <inputport name="possibleString1" peerid="v61" />
                            <inputport name="possibleString2" peerid="v78" />
                            <outputport name="string" id="v77" />
                        </functor>
                        <containerfunctor name="Print">
                            <property key="dff.container.collapsed" value="yes" />
                            <property key="dff.functor.alias" value="print2789" />
                            <inputport name="initialMessage" peerid="v77" />
                            <inputport name="finalMessage">.none</inputport>
                            <inputport name="logLevel">.result</inputport>
                        </containerfunctor>
                        <containerfunctor name="CreateString">
                            <property key="dff.container.collapsed" value="yes" />
                            <property key="dff.functor.alias" value="mensagem de erro" />
                            <inputport name="format">&quot;Estado: &lt;s1&gt; Bioma: &lt;s2&gt;&#x0A;Compradores ou vendedores ausentes&#x0A;------------------------------------&quot;</inputport>
                            <outputport name="result" id="v78" />
                            <functor name="NumberString">
                                <property key="dff.functor.alias" value="numberString5027" />
                                <inputport name="value" peerid="v20" />
                                <inputport name="valueNumber">2</inputport>
                            </functor>
                            <functor name="NumberString">
                                <property key="dff.functor.alias" value="numberString5029" />
                                <inputport name="value" peerid="v29" />
                                <inputport name="valueNumber">1</inputport>
                            </functor>
                        </containerfunctor>
                    </containerfunctor>
                </containerfunctor>
                <containerfunctor name="CalculateValue">
                    <property key="dff.container.collapsed" value="yes" />
                    <property key="dff.functor.alias" value="salva mapa subregiao" />
                    <inputport name="expression">[&#x0A;    if v1 = v2 or v1 = v3 then&#x0A;        v4&#x0A;    else &#x0A;        0&#x0A;]</inputport>
                    <inputport name="defaultValue">.none</inputport>
                    <outputport name="result" id="v79" />
                    <functor name="NumberValue">
                        <property key="dff.functor.alias" value="numberValue5045" />
                        <inputport name="value" peerid="v28" />
                        <inputport name="valueNumber">1</inputport>
                    </functor>
                    <functor name="NumberValue">
                        <property key="dff.functor.alias" value="numberValue5048" />
                        <inputport name="value" peerid="v10" />
                        <inputport name="valueNumber">2</inputport>
                    </functor>
                    <functor name="NumberValue">
                        <property key="dff.functor.alias" value="numberValue5054" />
                        <inputport name="value" peerid="v12" />
                        <inputport name="valueNumber">3</inputport>
                    </functor>
                    <functor name="NumberValue">
                        <property key="dff.functor.alias" value="numberValue5060" />
                        <inputport name="value" peerid="v11" />
                        <inputport name="valueNumber">4</inputport>
                    </functor>
                </containerfunctor>
            </containerfunctor>
        </containerfunctor>
    </containerfunctor>
</script>
