# Supplementary material for: Brazil’s Market for Trading Forest Certificates
Source: PLoS One. 2016 Apr 6;11(4):e0152311. doi: 10.1371/journal.pone.0152311 (PMC4822866; doi:10.1371/journal.pone.0152311)
Supplement: S2 File — (ZIP) [file pone.0152311.s002.zip › S2FILE/Regulatory_scenarios/scenarios_1_3and5yearCRA/CRAtransaction_model_egoml_Submodels/OffsetTrading.egoml]

<?xml version="1.0" standalone="yes" ?>
<script>
    <property key="dff.date" value="2016-Feb-05 10:33:55" />
    <property key="dff.version" value="3.0.6.20160128" />
    <property key="metadata.author" value="Britaldo Silveira Soares Filho @ Hermann Rodrigues" />
    <property key="metadata.description" value="Ferramenta de análise de mercado potencial de CRA (Cota de Reserva Ambiental). CRA é um título nominativo representativo de área com vegetação nativa existente ou em processo de recuperação excedente à Reserva Legal. O CRA de uma propriedade pode ser utilizado para a compensação do déficit de reserva legal de outra, desde que tenha equivalência em área e esteja situado no mesmo bioma e, de preferência, no mesmo estado" />
    <property key="metadata.keywords" value="CRA, offset, compensação, reserva legal" />
    <property key="metadata.notes" value="A tabela de entrada deve constar de cinco colunas. A primeira de chaves de regiões, a segunda de CRAs (vendedores), a terceira de Déficit de reserva legal (compradores), a quarta e a quinta dos correspondentes valores potencias de venda e custos de oportunidade de compra.&#x0A;As unidades espaciais são munibiomas: Interseção de município com bioma." />
    <property key="metadata.organization" value="CSR" />
    <property key="metadata.showproperties" value="yes" />
    <property key="metadata.title" value="Transaction model" />
    <property key="metadata.version" value="2" />
    <property key="submodel.import" value='OffsetsTrading { { &quot;buyers&quot; : LookupTable, &quot;sellers&quot; : LookupTable } { } { &quot;breakEvenArea&quot; : RealValue, &quot;buyersGraphArea&quot; : RealValue, &quot;sellerGraphArea&quot; : RealValue, &quot;breakEvenPrice&quot; : RealValue } }' />
    <property key="submodel.name" value="OffsetTrading" />
    <functor name="OffsetsTrading">
        <property key="dff.functor.alias" value="offsetsTrading4545" />
        <property key="submodel.out.breakevenarea.description" value="Break-even is the point of balance between making either a profit or a loss." />
        <property key="submodel.out.breakevenarea.name" value="breakEvenArea" />
        <property key="submodel.out.breakevenarea.order" value="1" />
        <property key="submodel.out.breakevenprice.description" value="Break-even is the point of balance between making either a profit or a loss." />
        <property key="submodel.out.breakevenprice.name" value="breakEvenPrice" />
        <property key="submodel.out.breakevenprice.order" value="2" />
        <property key="submodel.out.buyersgrapharea.description" value="Area below buyers graph left of the break-point" />
        <property key="submodel.out.buyersgrapharea.name" value="buyersGraphArea" />
        <property key="submodel.out.buyersgrapharea.order" value="3" />
        <property key="submodel.out.sellergrapharea.description" value="Area below seller graph left of the break-point" />
        <property key="submodel.out.sellergrapharea.name" value="sellerGraphArea" />
        <property key="submodel.out.sellergrapharea.order" value="4" />
        <property key="viewer.breakevenarea" value="yes" />
        <property key="viewer.breakevenprice" value="yes" />
        <property key="viewer.buyersgrapharea" value="yes" />
        <property key="viewer.sellergrapharea" value="yes" />
        <inputport name="buyers" peerid="v1" />
        <inputport name="sellers" peerid="v2" />
    </functor>
    <functor name="LookupTable">
        <property key="dff.functor.alias" value="Buyer Abatment Curve" />
        <property key="submodel.in.constant.advanced" value="no" />
        <property key="submodel.in.constant.name" value="buyerAbatmentCurve" />
        <property key="submodel.in.constant.optional" value="no" />
        <property key="submodel.in.constant.order" value="1" />
        <outputport name="object" id="v1" />
    </functor>
    <functor name="LookupTable">
        <property key="dff.functor.alias" value="Sellers Abatment Curve" />
        <property key="submodel.in.constant.advanced" value="no" />
        <property key="submodel.in.constant.name" value="sellersAbatmentCurve" />
        <property key="submodel.in.constant.optional" value="no" />
        <property key="submodel.in.constant.order" value="2" />
        <outputport name="object" id="v2" />
    </functor>
</script>
