# Supplementary material for: Brazil’s Market for Trading Forest Certificates
Source: PLoS One. 2016 Apr 6;11(4):e0152311. doi: 10.1371/journal.pone.0152311 (PMC4822866; doi:10.1371/journal.pone.0152311)
Supplement: S2 File — (ZIP) [file pone.0152311.s002.zip › S2FILE/Regulatory_scenarios/scenarios_1_3and5yearCRA/estados.csv]

estado*	nome
11	Rondonia
12	Acre
13	Amazonas
14	Roraima
15	Para
16	Amapa
17	Tocantins
21	Maranhao
22	Piaui
23	Ceara
24	RioGrandedoNorte
25	Paraiba
26	Pernambuco
27	Alagoas
28	Sergipe
29	Bahia
31	MinasGerais
32	EspiritoSanto
33	RiodeJaneiro
35	SaoPaulo
41	Parana
42	SantaCatarina
43	RioGrandedoSul
50	MatoGrossodoSul
51	MatoGrosso
52	Goias
53	DistritoFederal
