# Supplementary material for: Brazil’s Market for Trading Forest Certificates
Source: PLoS One. 2016 Apr 6;11(4):e0152311. doi: 10.1371/journal.pone.0152311 (PMC4822866; doi:10.1371/journal.pone.0152311)
Supplement: S2 File — (ZIP) [file pone.0152311.s002.zip › S2FILE/Regulatory_scenarios/scenarios_1_3and5yearCRA/Scenario1min/cenario_min.csv]

Key*	Potencial_CRAs	Compradores	preco_venda	custo_OP_compra
11000151	40908.42173	0	2616.403603	7294.806503
11000231	37130.1225	0	2068.901628	5018.097005
11000311	13053.79014	0	2310.828913	9200
11000491	20520.97106	0	2605.17721	7339.790586
11000561	14730.71974	2356.4	2184.170143	9200
11000641	13446.59824	0	2614.525867	9200
11000721	13234.88614	0	2709.087539	9200
11000801	35675.21778	0	1934.431012	6824.57
11000981	25220.40462	0	2715.487321	7425.246742
11001061	28181.75435	0	1924.891237	6824.57
11001141	19384.91181	0	2499.828913	5536.396824
11001221	27836.2994	0	2605.485619	5572.603448
11001301	105283.339	0	1730.822527	4748.011117
11001481	13160.44677	0	2348.615579	6824.57
11001551	14179.52554	0	2492.541631	5547.690539
11001891	31247.49747	0	2408.500231	10667
11002051	203067.5925	0	1894.056462	4465.95855
11002541	13054.15947	0	2499.828913	5772.984429
11002621	13765.35219	0	1884.659864	4789.507571
11002881	11297.22236	0	2810.828913	7363.306799
11002961	7514.272876	0	2721.995579	7407.52015
11003041	25924.5915	0	2376.864428	10667
11003043	551.8053599	0	2583.218373	10667
11003201	33474.05446	0	2260.911893	6824.57
11003381	89217.5102	0	1950.319696	5628.091638
11003461	15885.70648	0	2292.570952	6824.57
11003791	10434.49551	0	2566.893617	7441.588766
11004031	43830.93124	0	1884.247768	4735.836
11004521	28605.83786	0	1947.398805	6783.5
11005021	10535.13523	0	2721.995579	7299.254174
11006011	14138.18789	0	1924.917389	5268.976143
11007001	30160.62062	0	1954.703491	5712.969089
11008091	29269.11791	0	1925.933115	5464.592867
11009081	8471.646858	0	2721.995579	7294.079728
11009241	15288.14458	16891.54	2773.524709	10667
11009401	21916.49964	0	1930.39732	5483.611843
11010051	23631.87567	0	2471.042794	5521.646739
11011041	13808.65422	0	1929.538365	5484.301305
11012031	6548.505884	0	2721.995579	7260.621179
11013021	10185.17823	0	2471.032964	5576.252317
11014011	20751.23847	0	1915.606125	5158.480891
11014351	9096.891531	0	2366.495579	6668.208592
11014501	14382.73787	0	2479.257675	10667
11014681	9407.330898	0	2145.943858	9200
11014761	4187.047615	0	2788.761715	10667
11014841	3192.148788	2920.51	2761.063244	10667
11014921	24920.6202	0	1889.884068	6824.57
11015001	18863.92122	0	2326.895826	6824.57
11015591	3782.412365	0	2499.828913	5594.210143
11016091	19795.74687	0	2311.69024	5490.200029
11017081	10505.80283	0	2499.828913	5614.559378
11017571	38330.44906	0	1882.410489	5207.572757
11018071	7987.661229	0	2499.828913	5551.96853
12000131	32766.59454	0	1416.97695	5255.67
12000541	32859.72533	0	1376.22748	5255.67
12001041	33242.98033	0	1322.67402	5255.67
12001381	21746.66214	0	1311.385449	5255.67
12001791	10124.3459	0	1507.076575	5255.67
12002031	235582.8692	0	1212.424199	3166.634906
12002521	12611.33605	0	1377.01818	5255.67
12003021	885553.9374	0	1264.021383	5255.67
12003281	122271.8463	0	1236.619091	5255.67
12003361	75500.92203	0	1208.758834	5255.67
12003441	152532.1808	0	1339.601895	5255.67
12003511	23112.06082	0	1225.347366	5255.67
12003851	25555.5834	0	1400.322286	5255.67
12003931	109128.4868	0	1219.257131	5255.67
12004011	88539.23663	0	1390.508948	5255.67
12004271	79398.14734	0	1206.899703	5255.67
12004351	105243.9071	0	1366.568241	5255.67
12004501	20347.12082	0	1402.267432	5255.67
12005001	332438.38	0	1298.821296	5255.67
12006091	389688.8027	0	1230.745337	5255.67
12007081	40435.87352	0	1380.359812	5255.67
12008071	40400.71884	0	1514.642803	5255.67
13000291	56545.59252	0	1283.304837	3311.761696
13000601	32181.71007	0	1245.495063	3199.067836
13000861	42059.56636	0	1357.129687	3592.096796
13001021	54198.43457	0	1357.846441	3607.156427
13001441	569565.8191	0	1664.344852	5072.209437
13002011	498586.1846	0	1223.07727	3165.03626
13003001	106032.1567	0	1442.026328	3992.90468
13004091	546890.6729	0	1291.887116	3284.487156
13005081	90721.84033	0	1454.850309	4112.111602
13006071	70414.75507	0	1237.672291	3195.63549
13006311	313595.8174	0	1408.819425	3831.62353
13006801	84113.63571	0	1449.417702	4064.851498
13007061	343915.6814	0	1217.455667	3594.250174
13008051	480739.7832	0	1504.582119	4288.624728
13008391	73090.79319	0	1343.703911	3526.061223
13009041	211326.0264	0	1457.135034	4049.077173
13010011	113692.3878	0	1303.991723	3422.8415
13011001	142990.8174	0	1426.962017	3915.062857
13011591	34089.20572	0	1401.457815	3794.754589
13012091	271299.6531	0	1329.029046	3490.886016
13013081	168856.9482	0	1325.939633	3456.031235
13014071	143588.3911	0	1254.093111	3269.347343
13015061	262309.4943	0	1272.33509	3352.283786
13016051	83714.22533	0	1265.389307	3248.321554
13016541	157256.8495	0	1221.990573	3169.524319
13017041	206215.7696	0	1505.620134	4244.114827
13018031	216802.703	0	1231.346746	3193.849377
13018521	22529.61723	0	1371.385077	3649.323143
13019021	174073.5405	0	1420.231675	3900.565365
13019511	178677.5992	0	1306.290875	3461.84754
13020091	99667.50017	0	1380.736186	3704.3885
13021081	1142683.836	0	1260.502789	3219.990768
13022071	157851.3294	0	1278.900402	3306.781812
13023061	259402.1002	0	1259.785611	3255.997189
13024051	247883.4424	0	1369.723164	3777.771722
13025041	161506.2318	0	1365.522408	3624.000079
13025531	119435.4309	0	1391.762118	3746.038262
13026031	174425.2732	0	1737.338331	3668.457465
13027021	312607.2535	0	1504.975647	4256.019833
13028011	101754.7223	0	1286.343644	3310.350544
13029001	393451.8082	0	1524.931473	4455.952787
13030071	105949.6839	0	1381.982858	3746.036481
13031061	112258.3473	0	1470.445548	4144.55784
13032051	292516.3515	0	1339.851889	3503.657778
13033041	343047.3859	0	1610.616125	4741.984385
13034031	84401.34665	0	1416.021959	3921.721942
13035021	1159622.218	0	1307.870532	3494.479293
13035361	290930.0065	0	1356.008218	3579.575781
13035691	175449.5796	0	1379.607733	3694.351281
13036011	436348.6709	0	1271.425255	3239.115502
13037001	73840.52288	0	1246.204598	3194.768446
13038091	946246.3142	0	1262.137165	3212.306189
13039081	78049.12612	0	1241.70969	3190.517066
13039571	34729.89204	0	1362.554299	3613.987071
13040051	110956.1774	0	1400.04137	3802.084469
13040621	11397.72521	0	1238.102089	3179.284597
13041041	1567705.034	0	1383.840779	3743.310031
13042031	74050.4293	0	1307.538293	3415.835153
13042371	145759.0281	0	1254.219352	3214.198854
13042601	20030.97299	0	1274.819937	3278.136256
13043021	43609.77989	0	1361.331698	3617.095016
13044011	51744.34198	0	1408.703667	3856.584187
14000271	161168.3223	0	1275.998567	2809.447442
14000501	164150.2949	0	1284.826876	2870.365648
14001001	209826.5253	0	1280.422539	2842.901097
14001591	176525.9222	0	1278.922462	2930.874226
14001751	120942.6315	0	1287.811041	2957.349635
14002091	1163490.728	0	1274.118934	3204.8897
14002331	100315.5984	0	1334.687913	3527.487775
14002821	33122.33846	0	1511.694342	4000
14003081	102199.9584	0	1357.169972	2900.066973
14004071	10592.44228	0	1275.5967	2809.809427
14004561	4325.957028	0	1272.434716	2785.433378
14004721	748039.1509	0	1310.147641	3391.995443
14005061	45751.31072	0	1309.660458	3389.039601
14006051	42098.13108	0	1294.15466	3307.579799
14007041	62.81187923	0	1270.74685	2773.960562
15001071	31364.09567	0	1509.761703	3622.479639
15001311	2290.380936	0	2112.656695	5221.430221
15002061	100727.3071	0	1490.929616	3520.360166
15003051	85548.03766	0	1584.141739	3545.793044
15003471	22095.82487	0	1651.190072	6170.332832
15004041	189468.9289	0	1466.034046	4094.050104
15005031	429005.073	0	1644.510067	4013.05024
15006021	141888.8858	0	1584.161713	5358.287835
15007011	91622.75185	0	1582.942404	3557.498327
15008001	517.3994274	0	800.650929	3352.226021
15008591	89940.38254	0	1733.3525	5225.494145
15009091	10823.62746	0	1488.513789	3583.367813
15009581	16856.36905	0	1497.254966	3593.689762
15010061	376954.2964	0	1584.368079	5100
15011051	146050.3007	0	1620.378773	4018.199284
15012041	71563.35205	0	1587.170341	4145.546241
15012531	10821.16442	0	1747.020475	6437.405849
15013031	11867.95767	0	1497.799089	3551.137696
15014021	1445.27595	0	807.9625641	3398.750645
15014511	13772.22466	0	1682.75149	4477.968699
15015011	830.466842	0	798.3356488	3341.01593
15015761	13225.22277	2228.06	2115.597809	5336.14484
15016001	3532.500725	0	2353.099923	6867
15017091	21386.97332	0	1482.593036	3531.460591
15017251	48561.37689	0	1580.923719	5100
15017581	5938.073048	0	2217.815841	5614.921112
15017821	36664.49981	0	2106.482508	4145.994328
15018081	86546.23501	0	1603.597857	3784.924898
15019071	20604.98139	0	1470.334127	3385.755375
15019561	62805.41983	0	1966.827955	3814.058744
15020041	45888.09702	0	1568.363359	3352.130945
15021031	98797.63086	0	1536.03128	3787.8894
15021521	9041.462227	0	1835.264098	6047.028734
15022021	6216.22938	0	1459.538493	3344.511717
15023011	26247.22275	0	1493.177398	3581.514257
15024001	6174.777304	0	1450.901293	3253.507215
15025091	145993.6784	0	1572.56409	3415.718971
15026081	1730.859884	0	1458.859307	3286.054786
15027071	93124.63686	0	1763.765609	6917.433748
15027073	816.3338883	0	1792.877694	6917.433748
15027561	10599.05326	0	1483.779734	3481.875535
15027641	68214.46408	0	1977.946976	6551.241738
15027721	6300.100745	0	1819.207509	5955.291836
15028061	37162.25612	0	1601.919623	3811.084664
15028551	22085.66654	0	1549.162883	4107.274918
15029051	5327.501527	0	1439.809309	3180.324491
15029391	29349.68665	0	2086.571599	4604.881537
15029541	20330.67802	0	1807.798221	5918.520646
15030021	19439.51564	0	1414.165294	3753.935635
15030441	45570.703	0	1534.612767	6580.910828
15030771	21877.58081	0	1495.054022	3610.277321
15030931	56626.58061	0	2106.482508	4599.886503
15031011	200363.0581	0	1618.786567	3867.630488
15032001	6057.245126	0	1441.296671	3203.486349
15033091	41186.75965	0	1525.467104	3722.898039
15034081	5485.784152	0	1459.391549	3312.800469
15034571	68806.57369	0	2106.482508	3850.489432
15035071	8143.278609	0	1477.330576	3457.675984
15036061	883563.4963	0	1667.943067	5206.463937
15037051	68925.07917	0	2106.482508	5188.676487
15037541	81533.40682	0	1760.047898	5425.803021
15038041	10008.54594	0	2106.482508	4985.114394
15039031	297842.5419	0	1450.040059	3962.432919
15040001	34804.88134	0	1530.03334	3741.17372
15040591	1952.385277	0	1485.994241	3517.472447
15041091	9379.473965	0	1437.022788	3173.391254
15042081	78302.55569	0	2217.815841	5544.284605
15043071	17368.41199	0	1438.785813	3188.764457
15044061	10816.16983	0	1438.468122	3179.321284
15044221	230.2380461	0	804.4323241	3388.186597
15044551	264324.4591	0	1696.87161	5100
15045051	24533.5214	0	1634.565622	4095.786219
15046041	23704.10658	0	1544.354488	3852.292707
15047031	225184.7905	0	1529.878208	3777.44002
15048021	224594.8703	0	1549.116782	4152.688934
15049011	121778.7679	0	1585.926614	3625.618522
15049501	20838.88664	0	1966.827955	3773.212979
15049761	19404.61162	0	2106.482508	5183.513453
15050071	3657.398715	0	1446.101123	3240.683815
15050311	34784.48656	0	1747.952413	5534.053987
15050641	142610.1493	0	2105.176711	5038.212373
15051061	158992.8731	0	1455.193834	4019.234775
15052051	96293.68692	0	1550.641991	3881.442447
15053041	162671.9705	0	1418.036968	3781.377942
15054031	5693.414613	0	1469.975472	3415.042298
15054371	11814.33	0	1943.586492	6269.928857
15054861	183150.3323	0	1679.899444	5100
15054941	2672.917698	0	2217.815841	5653.754025
15055021	43033.59481	16652.03	2023.028721	4419.641483
15055361	14861.96252	0	1828.082119	5949.216181
15055511	16574.80325	0	1925.62407	6527.817182
15056011	2928.858021	0	1449.149795	3266.270495
15056351	16298.69911	0	1957.640203	6128.413763
15056501	198579.4847	0	1622.806749	4646.587257
15057001	81818.28615	0	1576.862239	3494.227688
15058091	496151.859	0	1672.768172	4457.387916
15059081	91127.36094	0	1682.501958	4410.121192
15060051	260586.454	0	1652.62524	4307.225478
15061041	4415.118921	0	3879.750325	8400
15061121	6952.71374	0	1452.869839	3296.684141
15061381	34207.9342	0	1841.944076	6670.040989
15061611	15865.44045	0	1828.74177	6376.221588
15061871	42017.39408	0	2067.475859	5009.891457
15061951	177318.2386	0	1619.580652	5100
15062031	6925.181004	0	1439.356055	3195.538867
15063021	24047.27356	0	1565.222141	3296.353779
15063511	1106.132404	0	794.9852878	3328.147271
15064011	20486.9796	0	1574.031299	3441.20991
15065001	7781.500023	0	1459.876669	3308.596481
15065591	5965.605756	0	1343.609264	3526.395709
15065831	155787.8516	0	1814.76409	6929.893508
15065833	569.2353901	0	1819.11273	6929.893508
15066091	2642.173078	3914.63	1448.402917	3250.051475
15067081	82979.42049	0	1854.514936	6940.967418
15067083	800.8240901	0	1854.514936	6940.967418
15068071	472780.4684	0	1609.954163	4256.027447
15069061	3188.6492	0	1442.919	3220.389973
15070031	4724.155349	0	1459.836256	3299.669215
15071021	8264.914549	0	1445.844954	3213.808874
15071511	15315.62028	0	2217.815841	5617.019609
15072011	18567.26867	0	1480.958847	3472.329943
15073001	227209.3823	0	1874.345649	6002.389282
15074091	3632.561519	0	1442.443436	3204.510321
15074581	9888.128146	0	1933.731486	5781.738428
15074661	3643.466	0	1440.562493	3183.350437
15074741	13734.48906	0	1442.947728	3222.529763
15075081	16281.2469	0	2217.815841	5505.312246
15076071	6544.897364	0	1462.742339	3347.437233
15077061	22458.59094	0	1592.491989	3691.119268
15077551	2134.593003	0	1981.993644	6087.066603
15078051	82646.63142	0	1704.87362	5219.912896
15079041	34183.76618	0	1565.207134	3290.276628
15079531	19856.52619	0	2106.482508	3680.309153
15079611	2069.54702	0	1441.293728	3191.015708
15079791	16187.86136	0	1420.740853	3792.03604
15080011	62232.80217	0	2106.482508	3636.55174
15080351	14624.33115	0	1466.208649	3396.073656
15080501	73429.40741	0	1671.644017	5277.188728
15080841	5841.088273	0	1953.36003	6153.205177
15081001	8484.577721	0	2106.482508	4485.250901
15081261	27862.57588	0	2100.754199	4483.230823
15081591	176700.6284	0	1631.470654	5100
15082091	4405.829997	0	1453.255961	3256.273008
15083081	61416.41822	0	1356.363527	3647.775182
15083571	21705.69283	0	1601.899031	5149.822883
15084071	15670.58156	0	1976.464349	6146.792237
16000551	8641.549595	0	1424.371294	3347.81414
16001051	66046.11367	0	1417.95916	3311.270443
16001541	38528.85081	0	1438.562536	3436.234387
16002041	56935.3995	0	1421.04254	3327.28237
16002121	27466.88255	0	1419.009343	3318.848611
16002381	94919.29437	0	1423.162399	3343.199462
16002531	27847.64479	0	1435.208753	3434.968954
16002791	38430.35097	0	1469.232992	3620.947728
16003031	170057.0894	0	1429.469148	3390.697694
16004021	313671.3206	0	1459.590143	3571.288095
16005011	10206.02642	0	1435.515558	3415.210394
16005351	111521.035	0	1435.880009	3424.315205
16005501	28731.9254	0	1417.766572	3308.001057
16006001	69881.33922	0	1441.936931	3466.39522
16007091	134765.3879	0	1416.623752	3302.073836
16008081	80361.66473	0	1490.118138	3752.453661
17002513	58081.62878	0	2144.652159	17666.5
17003013	1975.072189	0	1772.028726	9037.525
17003503	12576.13234	0	2248.967184	9022.856759
17004003	142321.3844	0	1858.960039	9000
17007073	3766.773991	0	2114.749093	9230.398761
17010021	1439.875548	0	1779.687874	9037.525
17010023	7472.490057	0	1779.687874	9037.525
17010511	539.9943686	0	1782.621059	9037.525
17010513	5247.567157	0	1782.621059	9037.525
17011013	10076.48696	0	1793.921431	7114.337765
17013091	4541.226871	0	1825.127655	6618.597559
17013093	2484.381684	0	1825.127655	6618.597559
17019031	43.3960075	0	2144.652159	17666.5
17019033	56934.19474	0	2144.652159	17666.5
17020003	33189.9941	0	2547.46601	9437.311898
17021091	7205.323248	0	1836.638195	6687.782231
17021093	21322.71547	0	1742.893897	6687.782231
17021581	802.3880429	0	1817.723863	6578.519874
17021583	376.2199498	329.38	1817.723863	6578.519874
17022081	11079.04256	0	1769.196133	9037.525
17022083	7834.566219	0	1769.196133	9037.525
17023071	957.8587658	0	1883.642299	6954.079801
17024063	237734.6495	0	2067.997151	9000
17025543	2171.566946	0	1756.080937	9037.525
17027033	15144.0821	0	2202.45708	9000
17029013	1464.357239	0	1760.31656	9037.525
17030083	88399.63273	0	1810.842608	6561.007803
17030571	391.9656701	0	1878.628231	6955.218652
17030573	667.4044266	0	1878.628231	6955.218652
17030733	41292.40504	0	1827.848397	6599.563125
17031073	5095.610626	0	2144.652159	17666.5
17032061	609.4178015	0	1891.385492	17666.5
17033053	25013.87327	0	2001.711636	6908.053927
17036021	121.2888658	0	1870.102682	17666.5
17036023	9109.955153	886.97	1535.960972	17666.5
17037013	27322.74631	0	2173.620377	8879.5
17038001	221.7840194	0	1759.254769	9037.525
17038003	504.7652005	0	1759.254769	9037.525
17038263	3709.681983	0	1767.627527	9037.525
17038423	73860.72077	0	1440.562142	6500
17038673	3493.505461	5613.34	2119.281246	9172.066744
17038831	56.15394994	0	1823.56851	6624.381931
17038833	984.955659	0	1823.56851	6624.381931
17038911	2.0365829	0	1754.535583	9037.525
17038913	1759.996068	0	1754.535583	9037.525
17039093	8156.148128	0	2144.652159	17666.5
17041053	86061.23806	0	2141.318825	6871.89605
17046003	14739.46775	0	2141.318825	9000
17051023	35248.89711	0	1803.370246	8916.665
17055081	678.9346708	450.39	1865.498198	6895.072249
17055083	4423.901759	0	1865.498198	6895.072249
17055573	5303.354639	0	2278.58057	9000
17056073	120503.507	0	1990.312938	9000
17060011	3783.827313	0	1912.369043	17666.5
17060013	27436.30307	0	1912.369043	17666.5
17061003	39444.70421	0	2141.318825	9000
17062583	10411.59683	0	2216.008658	9000
17065061	757.7597629	786.07	1795.150893	9037.525
17065063	25478.65813	0	1418.937798	9037.525
17070093	63190.26096	0	1692.570517	9066.5
17071083	34934.81049	0	2144.652159	17666.5
17072071	907.0371791	0	2144.652159	17666.5
17072073	96847.99308	0	2144.652159	17666.5
17073063	39235.61118	0	2254.128545	9031.74898
17074051	6787.245146	0	1769.160564	9037.525
17075533	4310.744244	0	2141.318825	9000
17076523	13158.46841	1193.24	2155.628018	9268.55749
17077023	55243.38679	0	1831.078169	6640.414342
17082053	55966.53103	0	2349.145102	9225.535841
17082541	456.2673627	2092.18	2144.652159	17666.5
17082543	2136.630902	2662.1	2144.652159	17666.5
17083041	720.9690414	340.78	2144.652159	17666.5
17083043	50511.30151	0	2144.652159	17666.5
17090053	199323.0899	0	1845.096768	6674.712612
17093021	5560.441912	0	1893.539858	17666.5
17093023	20407.29409	0	1739.484224	17666.5
17095003	10049.54194	0	2105.51629	8545.622917
17098073	17247.62056	0	1822.561584	7789.882981
17105083	82041.87707	0	1874.641165	6806.399678
17107063	21956.297	0	1752.821394	9037.525
17109043	23518.9331	0	1654.382329	6865.395982
17111001	1136.542962	14059.31	1892.278672	17666.5
17115063	47830.67352	0	2367.322943	9265.831387
17118031	4692.062225	0	2007.985492	17666.5
17118033	762.3242825	0	2007.985492	17666.5
17119023	55486.21668	0	2183.099572	9000
17119513	45341.3292	0	2141.318825	7126.424056
17120093	8719.27558	0	2059.478453	7240.968515
17121573	15481.81965	0	2186.588404	9000
17124053	317867.2078	0	2024.229413	6709.987747
17124543	4438.220275	0	1768.538374	9037.525
17125043	8010.683467	0	2144.652159	17666.5
17127023	64091.57215	0	1671.343581	6813.487817
17128013	7712.648831	0	1760.840618	9037.525
17132053	23941.81645	0	2144.652159	17666.5
17133041	228.9355882	426.3	2144.652159	17666.5
17133043	4709.587353	0	2144.652159	17666.5
17136013	44245.0987	0	1798.376901	7402.406922
17137003	16487.93558	0	2144.652159	17666.5
17138093	15227.14478	0	1659.882847	9037.525
17139571	3099.311971	0	1830.394154	6630.438245
17139573	868.2347939	0	1830.394154	6630.438245
17142033	123876.0142	0	1860.378648	9000
17143023	4473.833311	0	1768.604712	9037.525
17148801	3350.957754	0	1860.521052	6853.522364
17148803	26326.45154	0	1793.215109	6853.522364
17150023	4551.861912	0	2141.318825	9000
17151013	121938.4553	0	1988.715661	6994.223817
17151503	1739.839655	0	2191.070994	9000
17152593	21955.26281	0	1761.290401	9000
17155073	1717.441878	0	2141.318825	9000
17157053	111454.875	0	1840.226858	6815.565437
17157543	15584.53857	0	1970.20632	9196.29425
17161093	27282.90157	0	2141.318825	9000
17162083	511093.6605	0	2074.639096	9000
17163071	2432.136434	0	1869.914421	6872.886001
17163073	556.4212938	0	1869.914421	6872.886001
17165053	20615.79875	0	2024.300556	6990.507569
17166043	46570.35719	0	2030.051943	9107.29087
17166531	1402.592667	0	1901.062371	17666.5
17166533	4422.973018	0	1901.062371	17666.5
17167031	3868.196442	0	1911.553991	17666.5
17167033	3023.271439	0	1834.976246	17666.5
17170083	45368.86219	0	1898.047522	8916.665
17172061	3855.685814	0	1801.70945	6589.712856
17172063	668.2206223	0	1817.789512	6589.712856
17175031	0.479974137	0	2141.318825	9000
17175033	127142.6709	0	2141.318825	9000
17178003	69402.64441	0	2168.926809	9000
17179093	191859.8835	0	2045.455284	7208.262685
17180063	12252.09068	0	2096.723197	9000
17182043	44368.10755	0	1808.251189	7652.644276
17183033	2435.739183	0	1748.625387	9037.525
17184021	116.8947439	6299.66	1989.492159	17666.5
17184023	5975.395588	0	1989.492159	17666.5
17184513	4094.977135	0	2060.417423	9000
17185013	117729.5605	0	1864.769197	6651.022324
17185501	1474.171499	0	1793.81803	9037.525
17185503	411.8393257	0	1793.81803	9037.525
17186593	19498.86824	0	1672.869527	9000
17187093	5181.571255	0	1825.309391	17666.5
17187583	261099.2387	0	2122.124438	6969.622418
17188081	155.6311296	0	1748.755642	9037.525
17188083	2735.758383	0	1748.755642	9037.525
17188403	47748.94974	0	2525.834017	9375.407594
17188651	1618.783407	0	1835.355957	6649.180582
17188813	31748.73063	0	1760.969751	6838.636338
17188993	67659.99573	0	2180.512035	9000
17189073	37238.15904	0	1865.068406	9000
17190043	11898.11813	0	2141.318825	7204.112843
17200023	2320.699465	0	1633.529157	9037.525
17201011	198.6023214	0	1763.151311	9037.525
17201013	16366.07681	0	1763.151311	9037.525
17201503	86590.55807	0	1825.868487	6734.850172
17202003	2748.88597	0	1746.93665	9037.525
17202593	49075.96019	0	2331.315925	9142.807141
17203091	3405.440119	0	1762.919424	9037.525
17204993	59834.43815	0	2071.243937	9000
17206553	15425.8542	0	1833.308105	7587.092855
17208043	1702.064139	0	1754.32475	9037.525
17208533	1995.024728	0	2121.478416	9192.594443
17209033	66608.05873	0	2228.11608	7831.427818
17209373	43760.77784	0	2203.223549	9000
17209783	11418.93875	0	2378.44624	9327.703952
17210003	45151.8411	0	1915.099114	7286.171836
17211093	16838.13407	0	1894.861287	7142.840964
17212083	5038.144006	0	1763.402602	9037.525
17212573	6056.338921	0	1845.209356	17666.5
17213073	31650.85062	0	1873.650905	17666.5
17220811	6362.77086	0	1803.10155	6540.756983
17220813	17756.82131	0	1727.089189	6540.756983
17221071	1189.182022	0	1804.669487	6500
17221073	11.89046212	0	1804.669487	6500
21000551	15284.47168	0	1819.166128	4932.388544
21001053	16596.67788	0	972.5693763	3163.632994
21001543	12151.336	0	1382.544437	3149.875
21002041	10904.56669	0	1431.42395	3491.226987
21003033	95665.75565	0	1390.379666	3192.578269
21004021	96.6274215	0	1888.967303	5895.978444
21004363	2798.901626	0	1440.461995	3490.860247
21004771	9615.013666	0	1901.354574	5989.384258
21005013	293502.0049	0	1702.398771	6724.75
21005501	5208.648984	0	1349.179573	3733.307363
21006001	12389.53501	0	1830.258263	4954.099738
21006003	38513.66473	0	1830.258263	4954.099738
21007091	21237.0951	0	1428.168085	3457.181101
21008083	23002.85626	0	1361.120506	3216.5
21008321	3880.323944	0	1458.705786	3656.356675
21008731	2395.764211	0	1862.43833	5849.75
21009072	6258.639422	0	1382.544437	3149.875
21009073	34908.49198	0	1382.544437	3149.875
21009561	41253.12954	0	1562.758867	4319.635858
21009563	1694.356651	0	1562.758867	4319.635858
21010041	11191.13964	0	1443.414845	3558.205229
21010043	611.0936049	0	1443.414845	3558.205229
21011031	1621.002303	0	1386.12526	3286.06318
21012021	5460.729398	0	1509.46777	4094.411393
21012023	2241.766075	0	1509.46777	4094.411393
21012511	5247.746257	0	1659.078436	3358.236711
21013011	7442.539185	0	1462.536053	3672.901744
21013501	8289.981381	0	1429.308594	3473.975166
21014003	366111.5838	0	1604.588396	6716.5
21015092	23929.34476	0	1459.319865	3303.649981
21015093	76329.71438	0	1459.319865	3303.649981
21016083	216365.2685	0	1550.509003	4185.948
21017073	102735.6765	0	1363.239388	3149.875
21017313	26059.61894	0	1364.809798	3216.5
21017721	643.1742759	0	1494.247557	3887.215607
21018063	75946.87649	0	1460.378338	3877.576964
21019051	11504.98761	0	1439.01445	3549.89212
21019393	4519.805976	0	1509.46777	4097.716282
21019701	1897.700646	0	1352.531918	3719.245874
21020021	34583.45782	0	1879.117046	5975.288787
21020361	22477.151	0	1921.372556	6127.810287
21020771	365.686825	0	1509.646173	4178.792087
21021012	116.0332991	0	1360.170667	3216.5
21021013	33121.90341	0	1175.049358	3216.5
21021501	489.6302657	243.78	1888.918002	5894.478357
21021503	400.1258259	0	1888.918002	5894.478357
21022002	9203.814974	0	1361.266864	3216.5
21022003	47190.50552	0	1273.985907	3216.5
21023093	56776.10786	0	1453.133279	3408.320002
21023251	33945.28717	0	1563.223732	6061.191899
21023581	366.8160926	0	1830.258263	5098.648131
21023583	9638.322799	0	1830.258263	5098.648131
21023741	2736.438734	0	1387.778781	3273.132006
21023743	23507.82058	0	1387.778781	3273.132006
21024081	2924.781537	0	1426.71734	3451.509545
21025071	10909.53618	0	1465.983469	3708.358
21025563	5107.15005	0	1578.04968	5413.237213
21026061	31961.33527	0	1342.532581	3729.708846
21027053	9222.681267	0	1418.222728	3372.31364
21027543	5214.180789	0	1437.160031	3436.216134
21028043	233375.6521	0	1641.407009	5935.212619
21029031	15864.96543	0	1351.118564	3713.513968
21030003	226561.0949	0	1377.337947	3165.967341
21031091	5811.737099	0	1442.822133	3577.236451
21031251	3825.399077	0	1442.255898	3572.694406
21031581	2559.368614	0	1354.274895	3808.025184
21031741	12362.95103	0	1323.030675	3919.175746
21032083	165588.0502	0	1373.298685	3216.5
21032571	6973.952351	0	1830.258263	5102.532062
21032573	29.83888914	0	1830.258263	5102.532062
21033073	118847.3614	0	1413.989035	3340.484022
21034063	41609.58487	0	1128.850643	3149.875
21035053	74250.81122	0	1497.264489	3598.588811
21035541	4549.287328	2080.51	1450.566618	3595.50008
21035543	4.656185785	0	1450.566618	3595.50008
21036043	39384.93537	0	1420.410906	3380.774961
21037031	6619.718474	0	1448.125986	3606.573271
21037523	1542.832969	0	1830.258263	5124.148454
21038023	5892.048734	0	1441.891833	3395.786483
21039013	13896.53461	0	1382.544437	3149.875
21040083	14588.32716	0	1512.758685	4199.400552
21040573	78501.8961	0	1531.648032	5645.370501
21040733	18013.24881	0	1537.31307	6724.75
21040813	149196.3303	0	1446.547333	4241.339366
21040993	132080.6831	0	1536.709239	4729.210124
21041073	47930.7675	0	1518.369249	5309.885717
21042063	23603.23212	0	1462.260093	3417.011795
21043051	12099.07693	0	1346.564525	3724.571279
21044043	21890.60325	0	1431.441416	3274.776386
21045033	5512.547207	0	1427.511644	3283.10922
21045523	5099.958793	0	1670.717545	5184.589358
21046023	24623.59466	0	1441.407344	3285.052233
21046283	13783.16909	0	1453.113694	3388.571902
21046511	1534.272183	0	1878.462209	5862.691872
21046771	3266.667321	0	1344.772302	3754.1409
21047013	7426.586096	0	1449.230207	3383.178895
21048001	13731.0732	0	1593.350996	4505.317408
21048003	153486.8242	0	1593.350996	4505.317408
21049091	1616.009465	516.32	1439.659042	3555.042116
21050051	1680.646618	0	1379.323999	3174.325381
21050053	63147.81304	0	1379.323999	3174.325381
21051041	2967.914914	0	1181.220069	3240.911694
21051043	10998.24777	0	1361.168692	3240.911694
21051531	3396.430704	1376.57	1477.999747	3783.865657
21052033	5633.189893	0	1509.46777	4118.361342
21053021	3383.613513	0	1830.258263	5134.794509
21053023	4383.969134	0	1830.258263	5134.794509
21053511	976.2497223	0	1562.397286	4299.258943
21053513	20316.42347	0	1562.397286	4299.258943
21054011	4477.967388	0	1412.428468	3346.890824
21054013	9200.308716	0	1412.428468	3346.890824
21054271	15527.3716	0	1799.571906	4753.414233
21054503	23318.90371	0	1473.640705	3505.848816
21054763	29222.58682	0	1568.2805	4330.965326
21055001	1334.80805	0	1830.258263	5030.154712
21055003	927.7396852	0	1830.258263	5030.154712
21056093	22674.74226	0	1490.444326	3785.417246
21056581	1288.349184	0	1354.00997	3767.039744
21057081	959.0822364	0	1882.635877	5850.118697
21057083	21491.784	0	1882.635877	5850.118697
21058071	535.2595234	0	1509.46777	4150.74921
21058073	4480.258428	0	1509.46777	4150.74921
21059061	2552.972906	4605.4	1509.46777	4127.415268
21059223	56766.25029	0	1444.816399	3332.77157
21059483	4076.428629	0	1509.46777	4135.900761
21059633	14674.17645	0	1900.592718	5968.203941
21059893	25643.49494	0	1830.258263	5284.057281
21060033	4250.322853	0	1509.46777	4035.885795
21061023	126237.8994	0	1235.597893	4435.269505
21062011	7998.237998	0	1348.73377	3720.26387
21063002	1426.558358	0	1382.544437	3149.875
21063003	11122.45847	0	1382.544437	3149.875
21063261	1948.077649	0	1352.109192	3782.509936
21063591	3437.369194	0	1896.735489	5944.831785
21063593	10683.66463	0	1896.735489	5944.831785
21063751	452.7440389	0	1348.844036	3785.558972
21064093	18064.50395	0	1173.641106	3216.5
21065081	3776.704935	0	1440.690561	3559.360056
21066072	4503.095903	0	1373.963955	3149.875
21066073	71470.84894	0	1373.963955	3149.875
21066313	5190.451551	0	1431.709982	3463.107597
21066722	1.310672232	0	1360.584653	3216.5
21066723	27227.6538	0	1359.606866	3216.5
21067063	218875.0244	0	1484.09486	4250.334097
21067551	1085.51347	0	1425.43438	3424.55058
21067553	679.0535527	0	1425.43438	3424.55058
21068051	11328.88143	0	1445.29071	3590.776462
21069041	8510.587601	0	1497.706246	3904.815807
21070013	11635.32456	0	1570.617341	5149.719705
21071001	971.6921344	0	1144.84779	3222.687245
21071003	72451.71837	0	1371.119753	3222.687245
21072093	21948.5832	0	882.8974986	3234.712781
21072583	18377.90304	0	1470.381468	5573.111319
21073083	38656.60216	0	1542.693276	3586.186142
21073571	4645.696112	0	1727.880654	5849.75
21074071	46.76088318	0	1509.535011	4186.23344
21074561	1573.909447	0	1440.593413	3558.943039
21075061	1126.943822	0	1643.150491	3282.226819
21076051	5389.961822	0	1440.708807	3560.926574
21077043	21330.89181	0	1510.225564	3554.37033
21078032	19160.71796	0	1410.179664	3261.594817
21078033	108300.7542	0	1410.179664	3261.594817
21079023	60267.6734	0	1476.931243	3445.405997
21080093	69310.4738	0	1542.844652	3685.590506
21080583	35653.63687	0	1357.119302	3149.875
21081081	2349.64802	0	1886.344314	5876.301618
21081083	4353.29379	0	1886.344314	5876.301618
21082073	4018.076451	0	1509.46777	4094.048535
21082561	17419.85224	0	1460.467015	3673.537554
21083061	8671.776105	0	1471.552563	3742.191755
21084051	7187.650655	0	1437.278518	3536.458326
21084543	4328.207468	0	1435.371141	3433.029263
21085041	574.0090669	0	1888.641919	5906.209881
21086031	24063.27751	0	1447.153	3600.408046
21087021	1515.567235	0	1509.46777	4160.240891
21088013	12306.45459	0	1421.409566	3386.137782
21089003	13815.71833	0	1509.46777	4137.941928
21090073	22715.54127	0	1585.973492	5486.276933
21090561	2462.498853	0	1444.952342	3590.083157
21091063	11223.98291	0	1462.090734	3502.246901
21092051	6270.251387	0	1397.995268	3310.375044
21092391	1555.034671	0	1723.980403	5849.75
21092701	12405.99077	0	1456.76255	3652.507517
21093041	411.8397657	0	1397.234289	3281.067294
21093043	14246.57219	0	1032.21805	3281.067294
21094031	692.1731152	0	1369.615965	3149.875
21094033	58495.93012	0	1369.615965	3149.875
21094521	761.5928825	0	1642.536439	3280.295049
21095023	159998.0389	0	1491.968725	6724.75
21095513	10246.88411	0	1817.240743	5330.63193
21096011	6886.438582	0	1650.961641	3330.159048
21097003	66012.95703	0	1248.49105	4812.56936
21097593	7428.182648	0	1477.624192	3594.682948
21098091	33133.03675	0	1464.023427	3687.720817
21099081	228.4562169	7144.45	1886.507346	5883.836957
21100051	26875.01203	0	2331.538124	5977.819377
21100053	882.4530721	0	2331.538124	5977.819377
21100391	3366.254733	0	1725.189403	5849.75
21101042	633.1847909	0	1382.544437	3149.875
21101043	77432.92749	0	1382.544437	3149.875
21102031	7955.528869	0	1411.606511	3356.691047
21102033	333.1771287	0	1411.606511	3356.691047
21102373	40322.41415	0	1382.544437	3149.875
21102781	0.001557943	0	667.5833303	3149.875
21102783	46692.13241	0	1365.717767	3149.875
21103023	12418.20502	0	1509.46777	4039.068052
21104013	42688.18019	0	1367.423987	3216.5
21105001	6443.57474	0	1439.323893	3549.56923
21106092	6047.779025	0	1382.544437	3149.875
21106093	31218.6882	0	1382.544437	3149.875
21106583	20931.02222	0	1124.167472	3957.971384
21107083	29509.23682	0	1467.53683	3491.47425
21108073	99850.29421	0	1488.352873	4198.062178
21108561	2905.828201	0	1830.258263	5051.420356
21109062	39916.26063	0	1420.348052	3219.795988
21109063	90468.70889	0	1420.348052	3219.795988
21110031	12161.64545	0	1436.264019	3528.77238
21110291	752.7076442	0	1878.887701	5870.688743
21110523	66657.62555	0	1544.481934	5365.393709
21110783	67435.38392	0	1408.796137	3295.506804
21111022	1320.95521	0	1503.454644	3466.929982
21111023	66586.94251	0	1503.454644	3466.929982
21112011	3258.297239	0	1645.29574	3288.03581
21112503	7443.026595	0	1470.219458	3602.823366
21113001	3278.83019	551.78	1661.908733	3350.776326
21114091	382.1605822	0	1509.46777	4087.48774
21114093	7097.21722	0	1509.46777	4087.48774
21115081	1298.497368	0	1509.46777	4041.6733
21115083	6076.849729	0	1509.46777	4041.6733
21115321	6443.221797	0	1830.258263	5310.486858
21115733	32736.07035	0	1492.267862	5375.773999
21116073	159175.202	0	1394.125095	4944.340251
21116313	5208.00128	0	1526.157647	4301.659338
21116723	5191.400979	0	1517.487845	4253.270675
21117061	3432.906014	1379.29	1440.777912	3558.221735
21117221	2575.772323	0	1511.172471	4207.825354
21117483	15704.80494	0	1420.893881	3138.171853
21117631	4713.693741	0	1830.258263	5070.239283
21117633	1251.744025	0	1830.258263	5070.239283
21117891	16928.06233	0	1455.728383	3643.394265
21118053	98673.82395	0	1523.921924	5002.624586
21119043	49889.82977	0	1543.280636	3803.957188
21119532	5429.324796	0	1468.280461	3382.838997
21119533	25036.50885	0	1468.280461	3382.838997
21120013	118454.3026	0	1639.550372	6733
21121003	62044.90201	0	1400.67966	3303.733532
21122092	17271.17902	0	1365.823806	3149.875
21122093	46210.70683	0	1365.823806	3149.875
21122333	2852.931094	0	1509.46777	4099.456973
21122741	330.3322781	0	1894.908185	5945.691193
21123083	91626.26378	0	1508.285606	3802.855513
21124071	53825.64117	0	1334.411824	3698.889496
21124561	11497.16618	0	1333.827015	3700.653818
21125063	52116.50385	0	1353.84165	3149.875
21126053	58118.01073	61.17	1295.367955	3216.5
21127043	95819.13549	0	1404.661065	3310.214108
21128031	20199.75451	0	1446.924409	3592.971435
21128521	4934.281534	0	1830.258263	5216.214194
21128523	142.516494	0	1830.258263	5216.214194
21129021	11680.93888	0	1460.755429	3671.973094
21130091	1110.712386	0	1879.477612	5849.75
21140071	4619.727997	0	1868.671582	5849.75
22000532	13180.6037	0	1779.528186	3039.235837
22001032	5221.932764	0	1304.194797	2298.958789
22002022	3628.353515	0	1305.219977	2279.828482
22002512	11191.8151	0	1554.35849	2443.972556
22002772	6838.728869	0	1606.458236	2537.449831
22003012	103157.9909	0	1329.274275	2192.621623
22004002	43047.59509	0	1543.503951	2282.739543
22004003	2751.719937	0	1543.503951	2282.739543
22004592	13979.87037	0	1637.754292	3742.078015
22004593	93943.99122	0	1637.754292	3742.078015
22005092	42469.55314	0	1378.522994	2623.304859
22005093	2527.8459	0	1378.522994	2623.304859
22006082	9905.516734	0	1334.629223	2412.799226
22007072	9532.105308	0	1739.710284	3525.496678
22008063	26662.08577	0	1129.03655	3636.433876
22009052	32511.11139	0	1375.426863	2210.08884
22009542	8479.019721	0	1375.867157	2320.220925
22010022	24332.90283	0	1376.307451	2430.353009
22010512	72520.4541	0	1423.532574	2240.827323
22011012	641.3116854	0	1881.449252	4885.552214
22011013	69284.20145	0	1881.449252	4885.552214
22011503	204694.599	335.7	1306.657528	5140.226609
22011762	12887.11556	0	1370.78136	2302.880316
22012002	75100.22139	0	1311.038116	2266.454739
22012003	4306.746019	0	1311.038116	2266.454739
22013093	30606.13899	0	1844.733477	5890.612703
22014082	7471.479757	0	1307.997049	2249.718457
22015072	59013.67922	0	1317.365812	2202.084837
22015562	11515.4329	0	1562.416358	2661.882511
22015722	7949.819772	0	1576.575635	2494.616023
22016062	43272.56336	0	1544.986337	2256.31555
22017052	19331.76443	0	1564.583866	3490.663728
22017053	53608.39328	0	1564.583866	3490.663728
22017392	8410.739572	0	1723.203573	2888.169921
22017702	19259.55452	0	1315.08401	2218.78909
22018042	10783.75707	0	1423.424932	2220.598269
22019032	9663.680219	0	1849.787885	4554.402155
22019033	186545.5575	0	1314.148221	4554.402155
22019192	18176.31508	0	1325.704557	2081.362027
22019292	6235.035113	0	1724.884098	3414.98648
22019452	12980.2945	0	1313.365088	2171.766899
22019602	13600.61767	0	1331.497758	2152.905811
22019882	133825.5578	0	1662.886892	3299.240536
22020002	19157.59913	0	1317.011161	2135.91139
22020003	6913.505778	0	1317.011161	2135.91139
22020262	107240.4043	0	1354.705582	2109.208716
22020592	30417.09128	0	1311.476617	2267.767687
22020752	15536.3464	0	1388.930295	2390.728359
22020832	7234.18417	0	1344.27563	1987.048691
22020912	9933.824514	0	1648.410284	2633.153372
22021092	30663.54606	0	1488.781692	2482.455546
22021172	30312.42941	0	1662.378009	2945.782023
22021332	9297.563789	0	1544.387117	2423.592599
22021742	15803.16911	0	1304.757	2333.591334
22021743	4477.605034	0	1304.757	2333.591334
22022082	60815.87503	0	1316.859716	2194.977381
22022512	22537.80515	0	1538.397925	3360.572354
22022513	83551.58867	0	1538.397925	3360.572354
22023072	103711.3245	0	1630.867606	3489.433709
22023073	54751.27263	151.74	1630.867606	3489.433709
22024062	17912.48264	0	1322.399531	2124.227826
22024552	57976.29694	0	1691.794812	3056.830639
22025052	20166.10995	0	1755.057405	3691.089886
22025053	220.9818792	0	1755.057405	3691.089886
22025392	20740.8021	0	1318.665558	2117.111867
22025542	10579.05153	0	1623.204476	2634.434424
22026042	76503.84754	0	1341.543761	2127.177844
22026532	22189.14066	0	1312.344636	2156.204964
22026533	132.0342136	0	1312.344636	2156.204964
22027032	34836.44491	0	1333.337918	2046.236582
22027112	8543.772698	0	1315.179112	2153.695611
22027292	10209.88574	0	1342.8908	2013.508147
22027372	26011.26251	0	1545.802977	2234.088849
22027522	10076.73357	0	1606.510959	3565.969536
22027523	10862.14165	0	1606.510959	3565.969536
22027782	48118.81949	0	1451.709971	2508.279115
22028022	48589.72307	0	1575.727347	2646.548931
22028512	92550.38565	0	1750.176507	3363.758469
22029013	109094.8628	0	1642.921768	5688.380496
22030083	55634.95267	0	1940.688845	5831.720637
22031072	1750.171354	0	1692.406772	3845.290168
22031073	87922.89448	0	1692.406772	3845.290168
22032062	16330.77467	0	1860.270613	5093.533312
22032063	112060.6926	0	1860.270613	5093.533312
22032303	115783.1387	0	1290.88878	4304.172626
22032552	17216.19925	0	1544.671779	2380.25989
22032712	14121.25407	0	1699.97795	2805.776498
22033052	6129.071188	0	1542.698371	2310.207979
22033053	1781.868265	0	1542.698371	2310.207979
22033542	54280.93602	0	1762.851678	3429.603269
22034042	6235.698413	0	1416.041478	2252.591684
22034202	28422.63409	0	1341.302052	2050.89546
22034532	216416.1478	0	1743.591455	3235.83646
22035032	43627.47345	0	1351.992373	2257.257005
22036022	20026.32201	0	1578.769239	3460.555772
22036023	44973.85382	0	1578.769239	3460.555772
22037012	30367.82627	0	1306.642163	2262.318687
22037502	29691.87009	0	1768.530851	3499.632876
22038002	48689.98383	0	1538.7739	3021.971187
22038592	7568.954593	0	1466.868681	2423.627187
22039092	135404.1043	0	1439.261846	2823.159377
22039093	18603.84661	0	1439.261846	2823.159377
22040062	7142.647622	0	1360.183528	2329.972064
22041052	23898.02286	0	1398.564461	2591.463081
22041542	5223.789396	0	1621.184541	2564.801614
22042042	15386.0813	0	1486.275064	2328.122434
22043032	20625.27089	0	1627.899823	2605.521283
22043522	15707.67948	0	1463.003835	2296.150571
22044023	151264.3197	10.94	1444.737497	5212.678441
22045013	45521.06984	0	1498.041473	3441.794966
22045502	51309.24933	0	1760.357896	3860.999022
22045503	12734.19613	0	1760.357896	3860.999022
22046002	13826.89939	0	1309.348465	2267.916943
22046593	5351.975702	0	1312.410069	2189.157954
22047092	48281.63324	0	1401.006877	2243.438081
22048082	26212.26644	0	1410.395096	2255.320201
22049072	32469.58762	0	1502.564781	2464.03128
22050032	30044.51912	0	1485.902696	2374.90884
22051022	91609.1846	0	1511.990853	3088.470544
22051023	43980.93556	0	1511.990853	3088.470544
22051512	26374.74869	0	1647.631673	2737.51121
22052012	26506.93921	0	1524.030405	2409.201996
22052502	22918.94046	0	1324.234927	2301.63228
22052762	13852.31584	0	1320.996608	2132.036783
22053002	35270.42256	0	1487.427972	3241.158059
22053003	58982.30497	0	1487.427972	3241.158059
22053592	79525.70403	0	1702.334665	3246.671366
22054092	20170.01378	0	1309.056699	2233.631674
22054582	5954.009365	0	1301.397167	2339.438089
22054583	72.78674847	0	1301.397167	2339.438089
22055082	60730.16005	0	1542.860571	2329.713329
22055083	9075.908452	0	885.408685	2329.713329
22055162	31701.86579	0	1337.165752	2107.399919
22055243	83710.7379	0	1927.25551	5261.533871
22055322	47691.47842	0	1727.301335	3563.621417
22055323	0.00161376	0	1061.750755	3563.621417
22055402	2874.241137	0	1303.547679	2286.890157
22055572	10253.13364	0	988.914884	2369.487736
22055573	9145.349861	0	1541.534356	2369.487736
22055652	54184.36705	0	1729.46949	3078.42019
22055732	8760.109601	0	1334.413672	2086.250254
22055812	23075.37881	0	1541.543444	2316.36271
22055992	39201.78256	0	1410.586166	2234.607458
22056073	50200.27936	0	1177.761586	3443.420092
22057062	35201.69371	0	1336.767104	2028.247324
22057063	5259.29399	0	1336.767104	2028.247324
22058052	19959.31595	0	1302.392006	2301.485674
22058053	4775.32512	0	1302.392006	2301.485674
22058542	3401.738929	0	1302.504081	2382.270936
22058543	3234.767358	0	1302.504081	2382.270936
22059042	12435.43046	0	1592.427662	3616.005134
22059043	72288.48951	0	1592.427662	3616.005134
22059532	865.7986668	0	1641.436772	2615.845718
22060013	40740.89333	0	1513.801535	3461.158974
22060502	20839.36142	0	1581.953332	2527.908519
22061002	1991.388462	0	1302.41594	2363.081287
22061003	7099.740355	0	1302.41594	2363.081287
22062092	19111.56393	0	1541.810154	2429.642464
22062093	48225.43923	0	1541.810154	2429.642464
22063082	5405.238001	0	1305.608237	2302.533322
22063572	49181.09392	0	1296.004088	2103.211763
22064072	33289.65783	0	1539.450761	2305.413519
22065062	5789.912445	0	1516.600818	2383.572084
22066053	112222.168	0	1409.949996	4993.840542
22066542	73786.96804	0	1823.564707	4758.821991
22066543	60544.82095	0	1823.564707	4758.821991
22066702	11628.31541	0	1303.758652	2271.087196
22066962	10702.1087	0	1309.121384	2194.594107
22066963	7463.935288	0	1309.121384	2194.594107
22067042	51852.81714	0	1414.213057	2537.570987
22067532	13054.9808	0	1312.205363	2186.268658
22068032	17547.24486	0	1307.408601	2353.646151
22069022	21123.19682	0	1380.652819	2265.749549
22069512	21682.7875	0	1328.953018	2149.142584
22070092	122175.2762	0	1405.711365	2352.323357
22071082	10874.47794	0	1206.499406	2267.284306
22072072	8068.412174	0	1599.082091	2524.624818
22073062	20122.96731	0	1520.562065	2670.510582
22073552	57160.03293	0	1588.828515	3181.547612
22074053	91209.73524	0	1351.857002	4066.113989
22075042	71836.55485	0	1342.874128	2571.628013
22075043	2343.903833	0	1342.874128	2571.628013
22075532	14300.60382	0	1422.557383	2269.542387
22076033	178875.6937	0	1902.821541	5457.316681
22077022	7367.123185	0	1319.023113	2133.295278
22077023	6215.689799	0	1319.023113	2133.295278
22077512	49780.99915	0	1316.652812	2253.844539
22077772	26490.80584	0	1553.024347	2514.862663
22077932	23495.19503	0	1544.989387	2274.071023
22077933	1323.750839	0	1544.989387	2274.071023
22078012	26029.93723	0	1713.184174	2905.55356
22078502	28843.02722	0	1560.941883	3308.964726
22078503	39476.28218	0	1560.941883	3308.964726
22079002	46438.55971	0	1120.570855	2071.809222
22079342	46878.15798	0	1558.796311	2781.007378
22079592	53680.5654	0	1596.013571	2775.757563
22080072	12232.44052	0	1430.457615	2260.866565
22081062	223847.1062	0	1445.732298	2282.255919
22082052	54706.98779	0	1566.612566	2502.468193
22083042	74915.01318	0	1329.112584	2070.808467
22084032	30689.75014	0	1308.186308	2180.093484
22085022	8054.871573	0	1307.867272	2421.545626
22085023	755.4078635	0	1307.867272	2421.545626
22085513	53401.76785	0	1523.630426	3591.83754
22086012	12368.18727	0	1345.815625	2180.938212
22086502	44307.58443	0	1763.208421	3067.076919
22087002	11.95353804	0	1928.080729	4933.453606
22087003	144351.9788	0	1928.080729	4933.453606
22088092	47704.35103	0	1351.010069	2380.862586
22088583	137517.9933	0	1835.741136	5289.089552
22088742	48813.72203	0	1567.167514	2956.238357
22089083	135164.6173	0	1195.563948	5125.52247
22090052	20463.81334	0	1562.635989	3205.5662
22091042	26067.28498	0	1443.035383	2340.358563
22091532	49319.14772	0	1358.301079	2180.091661
22092033	192738.5691	0	1228.575965	5387.31802
22093022	69.22641864	0	1749.401779	4117.643484
22093023	62789.655	0	1749.401779	4117.643484
22093512	4638.101248	0	1421.448168	2225.798917
22093772	11709.6005	0	1387.587064	2350.518021
22094012	15810.65354	0	1442.825275	2252.364786
22094502	1246.329913	0	1317.386565	2325.446853
22095002	43890.08762	0	1474.541468	2492.965672
22095592	31076.08976	0	1717.042904	3429.901373
22096092	39413.70394	0	1349.825664	2196.87823
22096582	43140.55337	0	1666.499063	2865.391315
22097082	47117.45346	0	1434.586171	2521.914876
22097573	68962.80829	0	1802.451766	5659.490886
22098072	6344.862753	0	1310.639107	2291.872191
22098562	26485.26344	0	1417.565369	2226.722201
22098722	27283.23897	0	1349.585211	2009.964305
22099062	48076.98982	0	1340.858351	2151.504415
22099552	17933.75697	0	1415.779013	2280.178668
22099712	6241.532739	0	1302.524733	2296.858971
22099713	3935.272678	0	1302.524733	2296.858971
22100032	76192.83875	0	1644.663397	3023.233282
22100522	14350.11541	0	1317.403408	2127.489502
22101022	64501.01968	0	1481.805275	2743.247394
22102012	8093.10634	0	1415.510064	2224.481741
22103002	8923.78088	0	1583.371563	2500.072039
22103592	31822.90215	0	1743.432702	3377.405387
22103752	10929.46356	0	1429.129206	2232.613688
22103832	24471.8409	0	1332.053379	2212.163119
22103912	40531.47183	0	1492.043687	2612.64915
22104092	260546.7503	0	1373.098364	2176.531619
22105082	26355.39634	0	1312.493433	2339.410576
22106072	101204.6757	0	1727.000067	3379.531629
22106233	33613.37225	0	1720.346649	5679.606194
22106312	10100.16337	0	1562.665634	3569.347791
22106313	122609.3132	0	1095.385932	3569.347791
22106562	31342.43127	0	1327.632516	2126.623217
22107062	20587.53967	0	1648.473294	2655.255878
22108052	57317.04826	0	1526.411146	2606.533319
22109042	33656.43482	0	1520.270072	2738.755183
22109382	8548.691444	0	1429.24065	2233.140478
22109532	75982.61016	0	1692.022486	3541.237679
22109792	22115.9303	0	1379.247951	2348.170899
22110012	25299.04045	0	1549.780276	2432.030354
22110013	33509.60517	0	1549.780276	2432.030354
22111002	26.17057297	0	1548.936445	2489.855008
22111003	49454.52704	0	1146.169024	2489.855008
22112093	253713.2156	0	1091.425843	5016.5
22113082	62766.0663	0	1391.02201	2236.555669
22113572	16422.98762	0	1740.72163	3475.786603
22114072	5868.377982	0	1368.064772	2340.160016
22115062	16565.54764	0	1510.246796	2437.069592
22116052	1729.388154	0	1574.723486	2473.039036
22117042	7529.02453	0	1444.543345	2409.501699
23001012	892.1618526	0	2101.548326	3756.127919
23001502	5513.701343	0	1550.262133	2535.270243
23002002	6031.870932	0	1548.316508	1966.990241
23003092	70655.65752	0	1771.119547	2885.911167
23004082	87077.94474	0	1609.072798	2670.562311
23005072	6587.462278	0	1548.316508	2215.172648
23006062	1612.068899	0	1877.625342	3420.622015
23007052	35826.29513	0	1840.513393	8000
23007542	31263.49501	0	1548.316508	1985.562823
23008042	4859.964676	0	1796.451307	3299.277947
23009032	22569.2837	0	1592.438043	2230.588671
23010002	801.4465945	0	1875.471738	2493.143353
23011092	24451.80054	0	1785.743441	3597.115429
23012082	9850.337817	0	1656.314164	2591.623288
23012572	7628.553459	0	1559.694701	2075.126144
23013072	9197.230392	0	1859.556262	3371.480598
23014062	4587.022194	0	1881.189928	2409.361459
23015052	47489.44704	0	1594.712658	2676.438939
23016042	15295.84254	0	1847.975051	3370.366201
23017032	30822.10684	0	2054.553592	3747.894855
23018022	2069.966137	0	2024.426102	4794.092806
23018512	36502.94858	0	1742.068352	2923.097882
23019012	8638.725189	0	2261.271761	3622.050874
23019502	1882.250339	4.34	1645.134321	2601.62806
23020082	29977.79002	0	2129.612756	3930.799929
23020572	1979.417848	0	1548.316508	1983.427485
23021072	11127.64916	0	1642.248708	2491.263788
23022062	29383.15838	0	1981.794384	3214.250398
23023052	12800.15579	0	1548.316508	1965.334067
23024042	138504.1001	0	1628.673636	2312.085548
23025032	12924.3475	0	2129.198893	3814.691449
23026022	17318.34257	0	1548.316508	1970.340788
23027012	23531.72769	0	1780.61282	3253.24581
23028002	142766.6727	0	1604.388864	2295.867172
23029092	4499.0479	0	1639.888872	2471.384055
23030062	35239.36346	0	1604.071133	2311.588381
23031052	32804.44173	27.05	1555.624863	2145.297489
23032042	27498.99121	0	1979.459	3612.25615
23033032	44208.98211	0	1876.613604	3473.499157
23034022	9786.98201	0	1474.512793	2583.5
23035012	7756.019989	0	1903.171474	2676.488305
23036002	23375.16164	0	1623.179944	2791.701508
23036592	35955.85005	0	1581.720572	2145.272201
23037092	33221.44303	0	1844.70104	2264.075672
23038082	13442.60687	0	1926.295448	3400.041153
23039072	9157.495627	0	1548.316508	1994.415545
23039312	26824.79619	0	1647.924967	2461.964502
23039562	1253.200807	0	1897.246061	2626.771813
23040042	33293.75904	0	1548.316508	2213.727339
23041032	80200.08563	0	1443.044718	2155.442353
23042022	19699.15436	0	2194.143775	3524.317798
23042362	17321.73007	0	1548.316508	2583.5
23042512	416.8465708	0	1548.316508	1961.09286
23042692	10881.1551	0	1742.376998	2830.80531
23042772	17396.57112	0	1923.990304	4132.573765
23042852	26.20622956	0	1865.767949	2426.093349
23043012	12610.68612	0	1898.021073	3469.240388
23043502	25037.85428	0	1563.852755	2161.296902
23044002	68.46716742	0	973.0364941	2377.391569
23044592	5267.357047	0	1761.823811	3511.481967
23045092	5686.150137	0	1379.75836	2210.293477
23046082	7941.518667	0	1594.024817	2236.514914
23046572	15854.76116	0	1544.009219	2125.445452
23047072	124237.2998	0	1548.316508	1984.635633
23048062	4112.329574	0	1967.733436	3616.982792
23049052	5556.420902	0	1562.02378	2157.205031
23049542	8409.753381	0	1869.494011	2441.944037
23050012	12132.52385	0	1395.104836	2583.5
23051002	3299.017577	0	1876.161103	2392.060653
23052092	45764.39018	0	1570.209601	2101.431606
23052332	364.3081577	0	1878.519281	2511.916442
23052662	16235.68266	0	1684.439726	2736.858157
23053082	11684.33871	0	1417.435088	2583.5
23053322	12972.64226	0	1711.597958	4833.5
23053572	6938.706588	0	1795.016482	3678.562512
23054072	71189.47611	0	1940.504113	4000
23055062	15908.06085	0	1862.328048	4000
23056052	153188.1028	0	1481.852095	2284.957333
23056542	28413.19633	0	1568.115549	2104.479298
23057042	8063.157266	0	2048.939437	3804.604693
23058032	21179.86771	0	1554.22238	2243.077393
23059022	34461.70206	0	1511.392647	2245.26556
23060092	43283.0179	0	1785.972003	4055.886337
23061082	44196.47925	0	1572.754342	2186.299113
23062072	3654.99506	0	1779.060684	3573.648939
23062562	2791.642343	0	1866.554278	2429.683825
23063062	16488.9861	0	1205.045604	2279.76784
23064052	44989.13211	0	1564.217981	2063.256907
23065042	11936.89771	0	1649.485769	2510.148994
23065532	4339.325257	0	1548.316508	1972.28763
23066032	20965.48746	0	1610.192832	2307.70747
23067022	81064.36395	0	1795.375269	4833.5
23068012	10575.28934	0	1837.584507	4833.5
23069002	91593.15693	0	1852.622613	4833.5
23070072	16351.53891	0	1785.625565	8000
23071062	9567.936751	0	2330.739971	3702.085365
23072052	8409.194162	0	2133.975614	3801.172661
23072542	108.2362248	0	1548.316508	1961.995988
23073042	4086.989794	0	2245.310732	3612.1864
23074032	38055.93119	0	1822.180908	3387.761395
23075022	30876.93535	0	1985.588111	3676.62018
23076012	20364.73254	0	1803.690262	8000
23076352	33263.50482	0	1632.696235	2356.70206
23076502	469.304745	0	1852.689637	2325.374862
23077002	16575.88569	0	1852.860039	2319.928864
23078092	23990.07973	0	1530.538062	1968.76611
23079082	16253.21389	0	1548.316508	1974.327865
23080052	30821.08616	0	1548.316508	2107.06493
23081042	29687.07806	0	2185.552811	3995.510979
23082032	8279.400612	0	1548.316508	2218.537652
23083022	13172.63584	0	2110.758261	3811.733339
23083512	3775.889798	0	1726.112562	2809.765795
23083772	30167.56967	0	1554.578501	2135.226059
23084012	9931.199158	0	2310.347343	3703.971006
23085002	59388.0168	0	1711.965243	2654.782001
23086092	47066.81807	0	1459.777569	2202.237209
23087082	87525.01605	0	1758.924665	4833.5
23088072	21614.66101	0	1548.316508	2208.422006
23089062	19054.62261	0	1548.316508	1971.986398
23090032	8330.074975	0	1375.738309	2121.288304
23091022	7882.357531	0	1876.58181	2388.067085
23092012	4858.233971	0	1889.140586	3435.133901
23093002	17397.93977	0	1564.022111	2083.977628
23094092	11023.59479	0	1465.293818	2225.86217
23094582	6396.836448	0	1676.822552	2797.990225
23095082	17996.09919	0	1852.882865	4000
23096072	1160.408765	0	1884.972995	2552.025278
23097062	2472.575208	0	1858.883322	2371.283299
23098052	5410.006245	0	1877.299221	2406.283129
23099042	4706.127004	0	1548.316508	2128.880424
23100012	6978.805584	0	1771.675038	4833.5
23101002	5164.479587	0	1872.894277	2385.898977
23102092	1291.741106	0	1575.543621	3056.208732
23102582	2100.052979	0	1572.316776	3052.896977
23103082	78604.29491	0	1548.525135	2478.146959
23104072	20279.29744	0	1597.56902	2260.840494
23105062	48511.50968	0	1665.695252	2492.933593
23106052	388.7146947	0	2152.16252	3847.108978
23107042	51588.43827	0	1585.954916	2193.503162
23108032	18892.04996	0	1902.186259	4023.861177
23108522	21.04640115	106.74	1887.870053	2578.514039
23109022	18374.96946	0	1732.026828	2757.416006
23109512	7588.538537	0	1562.232229	2253.952835
23110092	54360.60313	0	1558.260803	2255.805021
23111082	926.6935979	0	2102.240528	3738.807436
23112072	2256.3324	0	1832.45177	3330.144636
23112312	18629.78498	0	1880.752536	4105.328832
23112642	21326.56057	0	1497.686128	2321.247334
23113062	39136.28778	0	1695.499164	2748.976933
23113552	7704.067193	0	1820.921815	4000
23114052	102002.9641	0	1683.175295	2592.333016
23115042	19292.52473	0	1802.980196	8000
23116032	8465.034488	0	1490.204785	2486.641138
23117022	17961.17434	0	1539.009241	2234.962287
23118012	47030.94255	0	1775.707982	4833.5
23119002	57256.19758	0	1643.050162	2834.255333
23119592	10760.65814	0	1798.858244	3269.255343
23120072	44506.98672	0	1548.316508	2109.663551
23121062	11025.50201	0	1881.461428	3413.083739
23122052	206811.0954	0	1579.945369	2145.761454
23123042	8834.963488	0	1434.101763	2583.5
23124032	20282.27685	0	1578.75822	2144.088739
23125022	6664.35815	0	1808.560892	4833.5
23126012	4089.04861	0	1566.048388	2127.655001
23127002	26395.35142	0	1707.37153	2683.279389
23128092	24390.13248	0	1548.316508	2098.628993
23129082	83622.31876	0	1552.401929	2134.1717
23130052	38307.75938	0	1780.896775	3044.928518
23131042	23412.23396	0	1836.527651	8000
23132032	87885.5134	0	1449.869898	2165.08703
23132522	11980.79781	0	1835.820232	3379.114434
23133022	134893.1958	0	1536.753636	2476.019834
23133512	30287.36772	0	1586.235677	2190.183499
23134012	33270.66472	0	1355.897797	2583.5
23135002	5771.268495	0	1571.676568	2097.685874
23135592	3840.571309	0	1421.254618	2263.548828
23136092	12914.31343	0	1544.370087	2583.5
23137082	8150.834105	0	2005.398551	3772.493558
23137572	9831.707283	0	1573.403243	2275.957148
23138072	388.413413	0	1569.216908	2265.280199
23139062	39829.98263	0	1548.316508	2205.446129
23139552	6772.100933	0	1561.15159	2251.664047
23140032	19741.27095	0	1937.334744	3568.079967
23141022	50418.97009	0	1252.045402	2583.5
24001092	24133.76108	0	1890.493044	4634.272957
24002082	33651.95011	0	1722.939511	5417
24003072	12641.56556	0	1696.187202	4302.016621
24004062	3122.888277	0	1860.462175	4667
24005052	22515.71095	0	1918.855851	4667
24006042	5654.193101	0	1840.730874	4667
24007032	4317.576362	0	1694.715674	4678.194046
24008022	24463.71999	0	1718.653206	4390.390551
24009012	14091.92067	0	1859.165101	4667
24010082	46582.41937	0	1747.100624	4110.547786
24011072	11091.84997	0	1675.019003	4667
24012064	253.5043264	0	2105.331507	7000
24013052	35415.99906	0	1789.864831	4667
24014044	445.3067046	868.89	1469.789078	7000
24014532	22964.80036	0	1662.111647	4667
24015032	1215.803824	0	1979.207038	4618.667861
24016022	4475.696752	0	1674.623843	4517.386853
24016512	8389.079331	0	1777.361888	4505.584063
24017012	324.193371	0	1740.693872	4658.605576
24018002	14.24872945	365.53	1829.61933	4812.350391
24018004	7.018644954	0	1829.61933	4812.350391
24018592	4087.80608	0	1633.587794	4407.849064
24019092	9618.377747	0	1706.151082	4529.14091
24020062	45213.50369	0	1941.313012	4590.775672
24021052	8944.533826	0	2068.263924	4689.370292
24022044	484.7372951	491.87	2136.488561	7000
24023032	37850.69975	0	1761.675343	4667
24024022	11786.43019	0	1944.126468	4736.06995
24025012	10470.72116	0	1687.597402	4667
24026002	2821.038008	0	1894.910218	8083.5
24026004	916.0349597	0	1894.910218	8083.5
24027092	14874.2281	0	1997.6752	4520.530648
24028082	7410.516309	0	2122.071485	4775.022352
24029072	4705.903549	0	1863.909523	4667
24030042	11256.50208	0	1899.464946	4599.470774
24031032	46881.05082	0	2065.051003	4623.415641
24032022	2499.67064	0	1810.508327	4667
24032514	346.0930821	0	2004.230338	7000
24033012	6694.83222	0	1836.296253	4667
24034002	13758.81959	0	2318.84755	4860.029329
24035094	247.4180434	0	2139.452566	7000
24036082	76.43222263	0	1919.856411	7000
24036084	263.7774064	0	1919.856411	7000
24037072	9904.68266	0	1735.273518	4667
24037562	10601.96425	0	1739.55365	4459.260145
24038062	22613.3952	0	1850.841817	4537.012925
24039052	8937.459219	0	1808.006636	4667
24040022	3428.816084	0	1834.862003	4667
24041012	6862.526803	0	1646.36546	4393.346193
24042004	231.2213964	419.81	2151.195193	6250
24043092	52081.95522	0	1702.365292	4667
24044082	2731.072667	0	1667.544004	4667
24045072	5340.485924	0	1661.852182	4362.426899
24046062	3274.454181	0	1689.323201	4570.713343
24047052	5875.120104	0	1715.239574	4708.040546
24048042	5345.861252	0	2300.564827	4674.878924
24048532	393.2085854	0	1736.53002	4720.950487
24049032	3335.522981	0	1767.199071	4667
24050092	1484.762982	0	2157.603841	4811.226857
24051082	7761.629492	0	1656.831121	4418.746216
24052072	8137.344772	0	1793.504392	4667
24053062	222.1300111	0	1777.936041	4714.53637
24054052	1839.180265	0	1898.13125	4831.893792
24055042	5553.871471	0	1672.914109	4469.638363
24056032	6986.922083	0	2127.322369	4450.368631
24057022	12672.1439	0	2197.25683	4703.544378
24058012	9239.492225	0	1645.892578	4459.943545
24059002	5067.069817	0	1888.620142	4667
24060072	2288.149914	0	1912.763174	4667
24061062	39021.25282	0	1820.799779	4721.707575
24061554	104.0159306	0	1855.832875	4854.229076
24062052	85.56801973	0	1902.312311	4891.155466
24063042	98.01846189	0	1809.320371	4774.798722
24064032	503.631965	0	1750.915651	4644.888501
24065022	4014.186875	0	1793.993043	4532.595851
24066012	129.1637191	0	2018.245012	4745.604344
24067002	18583.72424	0	1705.878206	4464.891956
24068092	6408.054404	0	2035.980067	4664.107359
24069082	1138.651646	0	1822.904468	4238.155831
24070052	7210.089855	0	1904.366441	4667
24071042	1779.810881	0	1977.091751	7000
24071044	99.59377913	0	1977.091751	7000
24072032	16491.04235	0	1678.334843	4278.359662
24072522	658.0584161	0	1918.283738	4667
24073022	10780.52023	0	1887.592345	4667
24074012	8554.413874	0	1819.618824	4667
24075002	256.5355994	0	1963.438517	7000
24075004	821.4286978	0	1963.438517	7000
24076092	4448.585332	0	1811.238875	4667
24077082	183.5802556	0	1994.69945	7000
24077084	8.462230392	0	1994.69945	7000
24078072	272.8206024	0	1801.848697	4770.471445
24078074	10.83249524	0	1801.848697	4770.471445
24079062	709.2544383	0	2134.418883	4866.223332
24080032	38459.371	0	1680.313189	4091.755739
24081022	1.474729068	0	1149.260939	7000
24081024	222.5041673	0	1149.30929	7000
24082014	1592.558977	0	2061.324806	7000
24083002	457.5848353	0	1957.929243	4985.502345
24083004	16.15044953	0	1957.929243	4985.502345
24084092	1498.707717	0	1785.907372	4202.002867
24085082	5578.751399	0	2029.850955	4729.782522
24086072	2153.196518	0	1935.521577	4667
24087062	19454.08752	0	1769.834103	4667
24088052	3116.837503	0	1627.580111	4422.383155
24089042	23001.74636	0	2250.208794	4815.866469
24089532	447.7129494	0	1962.814783	7000
24089534	1564.431733	0	1962.814783	7000
24091002	24.79920735	0	1946.888893	4947.765301
24092092	23.23070886	0	1853.910165	4847.906292
24092094	0.493824601	0	1853.910165	4847.906292
24093082	11441.13903	0	1817.724644	4259.627399
24093322	455.4432014	0	1698.649774	4571.535315
24094072	13029.89075	0	1833.090017	4667
24095062	1864.728676	0	1734.360406	7000
24096052	7362.420906	0	1674.270113	4448.07264
24097042	19774.23978	0	1682.381104	4367.845922
24098032	12.94150225	0	2226.923645	6250
24098034	277.2473254	0	2226.923645	6250
24099022	10554.56708	0	1685.676711	4684.775777
24100092	4360.101034	0	1888.596015	4667
24101082	1965.250521	0	1650.864946	4489.431967
24102072	2156.704163	0	1802.556452	4233.5
24102562	6348.076805	0	1678.358492	4667
24103062	750.1452866	0	1759.536773	4671.960077
24104052	11440.87147	20	1734.841015	6250
24104054	383.0318378	0	1734.841015	6250
24105042	2601.622943	0	1859.786265	4667
24106032	1092.030525	0	1809.936654	4667
24107022	4180.374665	0	1782.791893	4361.4
24108012	8115.351196	0	1881.73911	4667
24109002	2561.143906	0	1709.452951	4566.047765
24110072	5783.784033	0	1769.843975	4361.4
24110562	2738.998529	0	1655.51384	4667
24111062	1582.535698	0	1729.637681	4575.447609
24112052	12140.45057	0	1821.832776	4709.40219
24114032	53116.00731	0	1779.581104	4466.242167
24114292	6188.367219	0	2265.638061	4783.321711
24115022	173.8307471	0	1860.05688	4845.110276
24116012	4739.40954	0	1621.850128	4411.172591
24117002	3030.236145	0	2121.213665	4796.741087
24118092	15165.7432	0	1895.530068	4492.437874
24119082	3693.232715	0	1797.902791	4667
24120052	178.0636761	0	1970.207594	7000
24120054	25.93920103	0	1970.207594	7000
24121042	11629.52664	0	2023.990516	4628.67966
24122032	93.22684079	215.95	2048.392539	7000
24122034	331.9485166	0	2048.392539	7000
24123022	909.123278	0	1850.172506	4799.699735
24124012	5020.855329	0	1922.982441	4632.721654
24125002	3056.243271	0	1832.028258	4667
24125592	5245.5494	0	1734.012673	7000
24126092	337.6952715	0	1723.718334	4607.129513
24127082	581.1681329	0	1718.291755	4617.01353
24128072	5650.403839	0	1762.12744	4364.706289
24129062	31443.74281	0	1999.087057	4601.790569
24130032	5919.187341	0	2054.337007	4551.625175
24131022	556.2455884	0	1740.955577	4648.416304
24132014	89.48412914	0	2102.08032	6250
24133002	737.5538708	0	1912.174305	4889.370591
24133592	10953.92618	0	1685.763361	4178.546035
24134092	23398.67945	0	1978.611594	4543.003272
24135082	192.628652	0	1820.641645	4780.364334
24135572	7004.271114	0	1823.760368	4208.46328
24136072	3364.931004	0	1755.677323	4667
24137062	3787.220476	0	2000.912425	4650.603904
24138052	4214.337098	0	1786.970345	4158.035181
24139042	864.1166407	0	1737.196777	7000
24140012	2289.0007	0	1784.747187	4695.064769
24141002	9374.761282	0	1945.405002	4252.418337
24141592	2631.315061	0	1815.680414	4518.31271
24142094	583.9031071	0	2149.79526	7000
24143082	1862.102022	0	1927.382928	4522.466856
24144072	8092.08302	0	1734.358888	8083.5
24144074	1506.357511	0	1734.358888	8083.5
24144562	12258.90418	0	1791.401757	4681.115596
24145062	7304.502243	0	1800.009748	4667
24146052	21789.16933	0	1735.561958	4667
24147042	64.28304978	0	1884.246357	4890.899686
24147044	18.37980802	0	1884.246357	4890.899686
24147532	1256.35123	0	1867.719013	4086.529015
24148032	200.4163902	311.88	1782.011667	4736.578944
24149022	807.4961552	0	1800.164664	4202.823716
24150084	38.25160647	0	3177.409362	7000
25001062	6904.484585	0	3188.793699	6333
25002052	15374.81802	0	3340.053449	6333
25003042	2818.499712	0	2668.52835	5707.025
25004032	427.7544092	0	2664.862527	5707.025
25005022	680.9833301	0	2423.751287	5707.025
25005362	8935.663685	0	2609.243159	5827.255322
25005772	3553.066606	0	2645.471838	5707.025
25006014	82.88729634	0	2714.883329	5761.180622
25007002	7682.827475	0	3162.68486	6333
25007342	3146.834228	0	2509.537347	5707.025
25007752	8865.71716	0	3307.544924	6333
25008092	700.2100623	0	2416.024636	5707.025
25008094	34.72519137	0	2416.024636	5707.025
25009082	749.0229351	0	2640.79199	5707.025
25010052	2891.927801	0	2412.334675	5707.025
25011042	2513.600434	0	2650.745384	5707.025
25011532	5805.168494	0	3305.595444	6333
25012032	314.2765404	0	2666.528901	5707.025
25013022	2129.481428	0	3676.516497	5815.604485
25013512	4600.608067	0	2444.226913	5707.025
25014014	10.36595135	0	2390.466747	5295.908971
25015002	3595.515912	0	2638.756073	5707.025
25015342	270.7300199	0	2230.425311	5707.025
25015752	6224.195687	0	2572.069416	5767.690544
25016092	11760.10396	0	2640.495524	5707.025
25017082	27759.81408	0	2555.753513	5741.220427
25018074	5.905697925	0	2609.825115	5707.025
25019062	1639.73593	0	2412.334675	5707.025
25020032	23965.81001	0	3270.734675	9066.67
25020522	1103.535643	0	3287.380122	6333
25021022	6071.371948	0	3376.007849	6333
25021512	19158.69433	0	2695.802051	5707.025
25022012	1559.537074	0	3317.750551	6333
25023002	10937.24436	0	3443.700695	21000
25024092	5323.631034	0	3364.231095	6333
25025082	8214.301713	0	2494.930988	5707.025
25026072	5497.795051	0	3114.066729	6333
25027062	337.301231	0	2522.007638	5707.025
25028052	17567.85807	0	1906.509724	6333
25029042	5348.16189	0	1928.554926	6333
25030014	52.53827457	0	2778.277126	5828.114569
25031002	20602.96647	0	2470.510592	5707.025
25032094	0.257922566	0	1699.835483	5707.025
25033082	6201.51294	0	3327.892016	6333
25034072	12740.93208	0	3323.593278	6333
25035062	951.103152	0	2638.756073	5707.025
25035552	2554.89723	0	3328.492326	6333
25036052	743.9477635	0	2412.334675	5707.025
25037042	21546.81405	0	2040.782422	6333
25037532	12240.55657	0	3326.671376	6333
25038032	45.4458237	0	2674.681596	5707.025
25039022	16448.1098	0	2524.580785	5707.025
25040092	3790.15787	0	2693.280273	5707.025
25040334	190.7304725	0	2460.709241	5378.271884
25040742	21077.7842	0	2519.047487	5707.025
25041082	2099.150935	0	3333.770997	6333
25041572	2016.773598	0	2638.756073	5707.025
25042072	23696.40867	0	3339.247961	6333
25043062	29713.17599	0	3270.734675	9066.67
25043552	923.0483949	0	2505.975998	5716.019034
25044052	17378.02576	0	3378.053091	6333
25045042	6905.902065	0	3313.701099	6333
25046034	48.94515376	0	2676.176306	5739.292943
25047022	11369.27239	0	2511.529433	5707.025
25048012	7016.703903	0	3335.061665	6333
25048502	7361.506804	0	2501.774066	5707.025
25049004	294.958849	664.13	2411.011024	5715.831529
25050062	1863.568226	0	2313.455496	5707.025
25051052	18697.96601	0	2412.334675	5707.025
25052042	450.8626563	0	2418.077684	5707.025
25052382	51.22740088	0	2457.058214	5365.226488
25052384	14.37006104	0	2457.058214	5365.226488
25052792	189.6289073	0	2331.998855	5199.510337
25052794	0.533189419	0	2331.998855	5199.510337
25053032	8813.818293	0	3384.430061	6333
25053522	1728.46249	0	2638.756073	5707.025
25054022	4851.247653	0	3338.061678	6333
25055012	1875.106644	0	3177.527694	6333
25056002	9982.444413	0	3374.145679	6333
25057092	1821.383086	0	2638.756073	5707.025
25058082	149.8648417	0	2412.334675	5707.025
25059072	7323.219998	0	3343.611683	6333
25060042	2336.927637	0	2664.620324	5707.025
25061032	2109.239099	0	2736.633658	5730.360841
25062022	14752.95715	0	2155.757799	5707.025
25062512	1477.073592	0	3691.564918	5847.517583
25063012	1600.410664	0	2417.653406	5707.025
25064002	590.3268293	0	2449.320611	5707.025
25064004	0.536241298	0	2449.320611	5707.025
25065092	15793.50695	0	2314.201618	5707.025
25066082	6103.382649	0	3379.71833	6333
25067072	5557.322093	0	3358.369206	6333
25068062	1851.551169	0	2468.605178	5707.025
25068064	0	0	1807.91717	5707.025
25069052	1.608723893	0	2784.75474	5803.210109
25069054	309.8138979	0	2784.75474	5803.210109
25070022	11189.95245	0	3363.325199	6333
25071012	414.6206331	0	2399.521386	5291.192164
25071014	41.51320671	0	2134.296382	5291.192164
25072002	611.966367	0	2548.890347	5765.100632
25072004	54.46220819	0	2548.890347	5765.100632
25073092	349.7904578	0	2257.052176	5128.446957
25073094	116.8057872	0	2257.052176	5128.446957
25074082	10712.1905	0	3275.814129	9066.67
25075074	49.98778621	0	1815.140563	5707.025
25076062	569.6322368	0	2457.619566	5707.025
25077052	15923.27966	0	2445.378707	5707.025
25078042	8051.656406	0	2125.439115	5707.025
25079034	29.32168997	774.74	2761.027746	5779.382222
25080002	12336.05462	0	3377.024698	6333
25081092	9554.303415	0	3285.875733	9066.67
25082082	331.7140199	0	2412.334675	5707.025
25083072	840.8427338	0	2674.93776	5707.025
25084062	4388.444169	0	3287.872536	6333
25085052	6522.043842	0	2482.810385	5707.025
25085542	52.55896229	0	2412.334675	5707.025
25086044	194.944294	0	2540.997258	5707.025
25087032	8922.382727	0	3341.471583	6333
25088022	4931.785945	0	3304.021234	6333
25089012	12.10573352	0	2328.912522	5204.595277
25089014	474.4181787	0	2314.348468	5204.595277
25090082	11218.19198	0	3390.748804	6333
25090574	1.429837123	0	1525.362931	5325.342524
25091072	107.362008	379.35	2662.153991	5707.025
25091074	18.36958754	144.9	2662.153991	5707.025
25091562	481.5701069	0	3308.434797	6333
25092062	1282.432357	0	2680.118872	5707.025
25093054	63.24505678	1400.26	2325.880939	5207.715451
25093392	287.3779838	0	2671.539114	5707.025
25093702	5333.948442	0	3279.070889	9066.67
25093962	2234.662633	0	3350.14343	6333
25094042	870.9690467	0	2713.033058	5731.232091
25094044	167.1577827	0	2713.033058	5731.232091
25095032	231.7256666	0	2669.515855	5707.025
25096022	2755.982048	0	3353.935481	6333
25097012	18665.07211	0	2528.514135	5707.025
25098002	241.7972823	0	2429.557255	5707.025
25098004	12.01767792	0	2429.557255	5707.025
25099092	734.5314353	0	3726.32629	5924.942272
25099094	13.52603452	0	3726.32629	5924.942272
25100062	5792.998926	0	3320.805278	6333
25101052	1135.264819	0	2638.756073	5707.025
25102042	2195.387435	0	3381.909097	6333
25103032	14385.44208	0	2219.655559	5707.025
25104022	24234.56716	0	3360.14084	6333
25105012	5395.834719	0	2423.932457	5707.025
25106002	2142.241526	0	2515.791854	5707.025
25106592	4071.490692	0	2478.849344	5707.025
25107092	6653.57217	0	3315.486383	6333
25108082	22965.1664	0	3312.741517	6333
25109072	22151.87479	0	3286.427812	6333
25110042	3266.207885	0	3378.681544	6333
25111032	12581.16981	0	2255.828529	5707.025
25112024	459.1753602	0	2744.263341	5775.462127
25113012	12584.48753	0	2230.402594	6333
25114002	28589.54005	0	2183.784869	5707.025
25115094	84.03743068	0	2716.578416	5747.246908
25116082	657.919007	0	2644.469679	5707.025
25117072	741.9666024	0	2641.988694	5707.025
25118062	874.6291327	0	2638.756073	5707.025
25119054	4.620896655	0	2766.302608	5810.184724
25120022	13341.38693	0	2665.482142	5707.025
25120362	1911.082699	0	3280.768031	6333
25120772	2036.376683	0	3293.251481	6333
25121012	26649.15223	0	3309.861246	6333
25122002	3071.812595	0	2520.207191	5707.025
25123092	9223.424531	0	3388.77646	6333
25124082	553.0356534	0	2675.897469	5707.025
25125072	2409.913274	0	2762.386424	5744.110031
25126062	9056.139948	0	3312.758624	6333
25127052	3278.144614	0	2656.12464	5707.025
25127212	314.8449653	0	2284.629343	5139.411403
25127472	888.2365728	0	2412.334675	5707.025
25127542	154.0996564	0	2461.765195	5707.025
25127622	78.22375611	0	2668.837289	5707.025
25127624	20.79966618	0	2668.837289	5707.025
25127882	3296.387096	0	2559.999063	5750.516161
25128042	14292.83914	0	3275.642043	9066.67
25129034	559.8346789	744.27	2436.264039	5382.69456
25130002	6548.670244	0	2166.264408	5707.025
25131092	56.76129098	0	2821.798916	5847.548088
25131094	706.0403258	0	2821.798916	5847.548088
25131582	1816.17046	0	3741.048361	5975.504829
25132082	11714.09449	0	3284.318139	6333
25133072	2785.31344	0	3307.561621	6333
25133562	12912.54982	0	3379.928293	6333
25134062	17964.66559	0	2103.94715	5707.025
25135052	15495.40159	0	3384.373181	6333
25136042	8982.254831	0	3372.227563	6333
25136532	2277.26907	0	3148.782131	6333
25137034	1922.0445	0	2599.212353	5707.025
25138022	19146.58822	0	3327.658783	6333
25138512	6150.148487	0	2281.575866	5707.025
25139012	6620.560504	0	3272.289267	9066.67
25139272	5809.163227	0	3316.894076	6333
25139432	10049.93899	0	2494.351451	5707.025
25139682	5258.070471	0	3187.556295	6333
25139842	4560.686957	0	3297.793614	6333
25140082	32998.23818	0	2425.339828	5707.025
25141072	36403.74298	0	2570.776645	5753.835786
25142062	10358.89015	0	3319.369829	6333
25143052	4590.700272	0	3356.496541	6333
25144042	36262.75686	0	3290.908327	6333
25144532	59.20802688	0	2687.501139	5720.920881
25144534	136.8894301	0	2687.501139	5720.920881
25145032	19909.22815	0	3339.423088	6333
25145522	3961.100311	0	3391.685484	6333
25146022	6525.5886	0	3329.609443	6333
25146512	8537.972909	0	3270.734675	9066.67
25147012	3193.992104	0	2073.857672	5707.025
25148002	17576.18401	0	2489.000285	5707.025
25149092	29362.65254	0	2124.408253	5707.025
25150054	108.4190333	90.77	2704.394083	5744.577983
25151042	382.9581611	0	2669.007828	5707.025
25152032	15473.06558	0	2535.07445	5707.025
25153022	15.88164376	0	2659.703829	5707.025
25153024	350.0703852	264.27	2659.703829	5707.025
25154012	10753.47626	0	2344.992953	5707.025
25155002	28796.64536	0	2497.450035	5707.025
25156092	513.5772109	0	2412.334675	5707.025
25157082	3546.145801	0	3354.101132	6333
25158072	291.2251244	0	2456.946502	5707.025
25159062	572.2050727	0	2640.134715	5707.025
25159302	261.6842158	0	2412.334675	5707.025
25159712	0.36611752	0	2678.670587	5707.025
25159714	40.49221103	0	2678.670587	5707.025
25160032	1759.091386	0	2638.756073	5707.025
25161022	21029.59615	0	2444.832585	5707.025
25161512	2391.427974	0	2412.334675	5707.025
25162012	21344.10626	0	2032.552272	6333
25163002	27032.01329	0	2511.056924	5707.025
25164092	961.2960963	0	2412.334675	5707.025
25165082	17508.70908	0	2464.403845	5707.025
25166072	4213.683686	0	3384.173598	6333
25167062	4583.608678	0	2273.702943	6333
25167552	4048.647664	0	2371.766676	5707.025
25168052	3236.762319	0	3295.810194	6333
25169042	7468.735748	0	3286.559113	6333
25170012	395.3160068	0	3748.597069	5979.522042
25171002	7098.622459	0	2046.196221	5707.025
25172092	3636.34694	0	3288.934463	6333
25174072	1688.596543	0	2536.140563	5707.025
26000544	2222.767899	0	2464.354718	6331.442024
26001042	8757.769761	0	3433.208439	4756.003303
26002032	29466.78326	0	2864.238532	5533
26003022	2062.776586	0	4311.905199	9000
26003024	436.6345978	0	4311.905199	9000
26004014	736.2063419	0	4195.316957	8091.15
26005002	5259.687444	0	2737.652467	5928.80953
26006092	1294.872666	0	3099.362073	6008.370345
26007082	58.13242901	0	4513.695406	8400
26007084	188.1806416	0	4513.695406	8400
26008072	3529.907488	0	4311.905199	9000
26008074	150.2225532	0	4311.905199	9000
26009064	367.0090152	0	4327.473454	8400
26010034	298.8174252	0	3895.238532	7416.5
26010524	1314.483596	0	3265.784003	6274.627382
26011022	18064.3727	0	2004.165781	2766.421518
26012012	4108.797494	0	2743.374695	5632.680231
26013004	315.04472	0	4547.02874	9000
26014094	280.9889123	0	4319.156841	8400
26015084	242.9057543	0	4327.377055	8400
26016072	96961.51425	0	2864.238532	4545.6131
26017062	13508.33836	0	3113.014598	6079.710903
26018052	52724.78525	0	2502.662459	4516.093367
26019042	923.2965354	0	3315.687787	6597.188296
26019044	2263.579673	0	3315.687787	6597.188296
26020012	11123.49213	0	2109.474092	3144.006867
26021002	5400.776881	0	4311.905199	8500
26021004	23.69781872	0	4311.905199	8500
26022092	322.5489038	0	3221.655431	6187.052709
26022094	4.80887606	0	3221.655431	6187.052709
26023084	1299.229723	0	4547.02874	9000
26024072	334.5899821	0	3895.238532	7416.5
26024074	266.3352196	0	3895.238532	7416.5
26025062	3111.02237	0	3417.680081	4831.533117
26026052	14909.65811	0	3129.269343	6057.155087
26027044	390.9249809	0	4513.695406	8400
26028032	10081.40516	0	2706.10483	5591.21207
26029024	747.396586	0	2590.421552	6802.22159
26030092	62933.81578	0	2864.238532	5533
26031082	820.7704189	0	3188.390877	6357.50054
26032072	4138.469573	0	3895.238532	7416.5
26032074	24.25642343	75.09	3895.238532	7416.5
26033062	0.093316271	0	3478.571865	6833
26033064	18.47232152	0	3478.571865	6833
26034052	7814.746663	0	3358.611588	4411.672089
26034544	30.37221387	0	2531.297696	6514.45526
26035042	79.77505574	0	4547.02874	9000
26035044	19.36635371	40.97	4547.02874	9000
26036034	56.61941306	0	4513.695406	8400
26037024	1015.501764	0	3895.238532	7416.5
26038012	1220.716757	0	3109.020339	6254.508703
26038014	0	0	2197.544932	6254.508703
26039002	8588.105797	0	3413.461021	4656.64851
26039262	45352.47009	0	2864.238532	4500.874122
26040074	152.9207946	0	4513.695406	8400
26041062	7930.560065	0	3216.760353	6299.801411
26041064	1066.651539	0	3216.760353	6299.801411
26041552	145.9698291	0	3193.837043	6124.012781
26042054	258.5755407	0	4325.719669	8400
26043042	1277.913139	0	2093.126402	4057.289111
26044034	52.87838669	0	4513.695406	8400
26045024	234.7805402	0	4513.695406	8400
26046014	106.5175643	0	4488.954221	8400
26047002	158.5581337	0	4311.905199	8500
26047004	825.021321	0	4311.905199	8500
26048094	159.4502086	0	4327.028295	8400
26049082	1192.260172	0	3288.151352	6445.021583
26049084	546.8056992	0	3288.151352	6445.021583
26050044	315.7262263	0	4311.905199	9000
26051032	35755.26551	0	2556.831434	4774.529048
26051522	15498.0047	0	2864.238532	5533
26052024	491.4871723	0	4327.218968	8400
26053012	7995.149974	0	2132.925878	3210.323451
26054004	345.7690908	0	3316.530641	6455.180332
26055094	57.953467	0	4513.695406	8400
26056082	26918.91229	0	3386.245853	4527.664573
26057072	131752.1465	0	2864.238532	4678.901922
26058062	2757.886371	0	2986.873514	6252.400647
26059054	223.7371286	0	4323.990921	8400
26060022	151.2938571	0	3895.238532	7416.5
26060024	1090.221752	0	3895.238532	7416.5
26061014	1095.882043	0	4513.695406	8400
26062004	1308.671564	0	4307.510105	8400
26063092	4330.532579	0	2173.354285	3363.386617
26064084	4266.93761	0	3374.765129	6771.437693
26065072	3980.120226	0	3895.238532	7416.5
26066062	105577.4568	0	2584.95694	5025.658643
26067052	0.086878553	0	4311.905199	9000
26067054	78.09514236	0	4311.905199	9000
26068044	3014.242221	0	3173.926319	6209.516069
26069032	25935.29707	0	3460.765573	4902.867036
26070002	41139.65234	0	2560.169253	5016.092845
26071092	4175.484874	0	3458.390652	4895.727133
26072084	999.5997998	0	3428.633381	6944.187179
26073072	6986.654401	0	2045.603113	2911.965299
26074062	18386.5396	0	2864.238532	4663.985745
26075052	3773.219838	0	2664.296117	5528.792675
26076044	11.59476354	0	2373.526448	6105.108488
26076534	180.6257817	0	4513.695406	8400
26077032	11873.98237	0	3439.876105	4959.126179
26077524	274.4146652	0	3058.850654	6105.108488
26078024	566.4353931	0	4499.536407	8400
26079014	418.6894978	0	2574.129729	6673.508241
26079504	157.7709667	0	4308.923828	8400
26080082	11722.02908	0	3099.362073	5732.574671
26080572	6324.006487	0	2864.238532	5008.420905
26081072	243.4343889	0	3258.085923	6290.137262
26082064	112.0403204	0	4325.389172	8400
26082552	8.79083206	0	3895.238532	7416.5
26082554	9.887385928	0	3895.238532	7416.5
26083052	8.582772745	0	3895.238532	7416.5
26083054	26.27955324	0	3895.238532	7416.5
26084044	357.3083352	0	3895.238532	7416.5
26084534	39.58242666	0	4513.695406	8400
26085034	33.92797659	0	4513.695406	8400
26086022	314.178117	0	3895.238532	7416.5
26086024	95.41156305	0	3895.238532	7416.5
26087014	1238.899276	0	4311.905199	9000
26087502	80454.30074	0	2864.238532	5533
26088002	124.2508718	82.14	3437.345158	6833
26088004	22.81250327	0	3478.571865	6833
26089092	125.6349784	0	3275.005957	6326.470604
26089094	984.9853114	0	3275.005957	6326.470604
26090062	79.51522726	0	4513.695406	8400
26090064	302.2327208	0	4437.82222	8400
26091052	236.7461051	0	3025.442969	6100.275112
26091542	9312.231091	0	2612.275784	5257.518438
26092044	334.0140526	0	4324.422385	8400
26093032	29899.72651	0	2223.23808	4169.710622
26094024	355.0390192	0	2583.169342	6709.464791
26095014	217.1633802	0	4513.695406	8400
26096004	55.99752235	0	2532.640516	6493.252108
26097092	273.5404598	0	3172.320811	6059.835326
26098082	23330.58226	0	2864.238532	5533
26099072	35551.01934	0	2053.614345	2978.920152
26100044	383.8321432	0	4324.610437	8400
26101034	702.4222905	0	3895.238532	7416.5
26102024	704.9374348	0	4311.905199	9000
26103012	2051.739095	0	3895.238532	7416.5
26103014	33.4196553	0	3895.238532	7416.5
26104002	90912.23441	0	1985.869824	3469.413498
26105092	302.330213	0	3081.823081	6504.990459
26105094	1540.317503	0	3081.823081	6504.990459
26106084	1133.684606	0	4513.695406	8400
26107074	185.2030081	0	2508.885877	6429.078246
26108062	6881.551097	0	2793.633679	5955.961033
26109052	6714.324403	0	3099.362073	5996.136107
26110022	56554.28351	0	2864.238532	4858.942169
26111012	186426.9295	0	2864.238532	5533
26112002	1829.236431	0	3099.362073	5867.062891
26113094	796.0535147	0	4513.695406	8400
26114084	120.4762911	0	3221.187775	6857.069778
26115074	496.4679767	0	4327.932597	8400
26115332	1846.380579	0	3391.691189	4529.076067
26116064	131.3617341	0	2547.99179	6548.641818
26117052	1025.527508	0	3260.789756	6378.863324
26117054	523.0194749	0	3260.789756	6378.863324
26118044	413.552051	0	4325.900613	8400
26119034	445.6744919	0	4324.015061	8400
26120002	67.25135219	0	4311.905199	9000
26120004	609.0820364	0	4311.905199	9000
26121092	654.569488	0	3277.284253	6354.184979
26121094	2.672309058	0	3277.284253	6354.184979
26122082	63013.37165	0	2150.610048	3940.90759
26123072	1222.650784	0	3895.238532	7416.5
26123074	102.834924	0	3895.238532	7416.5
26124062	1829.831473	0	3111.770404	6126.971487
26124552	34862.31686	0	2116.312904	3274.385167
26124712	534.5412169	0	3349.025434	4349.612545
26125052	13690.99814	0	3099.362073	5806.349991
26125542	17695.31677	0	2044.381058	3021.433844
26126042	133006.7388	0	2864.238532	5533
26127032	52.907764	421.74	3193.704959	6151.896374
26128022	4598.895008	0	3426.684924	4811.601049
26129014	576.1308367	0	4326.443588	8400
26130082	3999.306064	0	3148.467055	6307.16626
26131072	3888.323223	0	3191.044961	6289.843103
26132064	617.3305291	0	3880.59745	7416.5
26133052	357.17683	0	4311.905199	9000
26133054	342.3855393	0	4311.905199	9000
26134044	70.86541739	0	4317.613262	8400
26135032	31697.53685	0	2172.690049	3993.105805
26136022	22378.79341	0	3452.904364	4911.44812
26137014	566.2362586	0	2561.231809	6608.184284
26138002	532.948162	0	2871.844535	6035.643556
26138004	66.92844537	0	3011.155345	6035.643556
26139092	89296.91832	0	3314.997297	4283.163895
26140062	33224.24827	0	2039.684892	3610.768717
26141052	66728.26832	0	2651.533166	5222.675705
26142044	549.1947819	0	4310.045721	8400
26143032	6110.836456	0	2198.204847	3432.318353
26144022	4566.973313	0	3417.656497	4690.085065
26145012	718.7925278	0	3211.726081	6281.953332
26146002	9575.076172	0	3433.045697	4791.682236
26147092	3162.494176	0	3157.648475	6197.034127
26148082	63898.43734	0	2864.238532	4995.694429
26148574	293.3707087	0	4322.803334	8400
26150032	15697.7253	0	3123.964616	5993.012091
26151022	25.59594609	0	3895.238532	7416.5
26151024	72.96244347	0	3895.238532	7416.5
26152012	12465.71284	0	2864.238532	5533
26153002	137.1388732	0	4513.695406	8400
26153004	592.0505456	0	4164.190372	8400
26154092	329.1613183	0	2701.133886	6144.965296
26155084	485.1190371	0	4513.695406	8400
26156072	2488.100323	0	2032.841982	2873.389965
26157062	3660.910855	0	3366.455513	4411.237586
26158052	5193.606283	0	2643.985048	5316.956393
26159042	4080.445822	0	3479.942431	4993.923676
26160012	3738.081035	0	2834.554507	6081.73227
26161002	17982.77561	0	2169.207767	3979.839981
26161832	90.24948304	262.53	3181.570265	6103.930556
26162092	4669.890189	0	2762.365106	6137.702857
26163082	743.6409556	0	4223.668693	8400
26163084	78.61618686	0	4391.623951	8400
26164074	1060.423875	0	4513.695406	8400
26165064	75.22897252	0	4322.89606	8400
27001022	8418.367273	0	3451.511599	6333
27002014	120.8112149	0	2740.827127	11667
27003002	11.42651688	0	2853.566308	6889.592577
27003004	35.39127202	456.95	2853.566308	6889.592577
27004094	134.3452091	0	4774.461387	13417
27005084	411.3468788	0	3134.105866	11667
27006074	39.84751139	0	2984.089195	11667
27007062	2984.764992	0	2535.523718	6302.935102
27008054	29.01719908	0	2670.317539	6907.321646
27009042	3634.071662	0	2510.886775	6218.644999
27010014	120.2877481	0	2986.830538	11667
27011004	545.51092	0	3069.736613	11667
27012092	946.3713053	0	2626.244068	6481.162418
27013084	75.90223605	0	3013.37633	11667
27013574	12.60594225	0	4311.813621	11563.63
27014074	149.6423849	0	2988.785612	11667
27015062	19.28403885	0	2551.787221	6752.085281
27015064	176.0547444	0	2551.787221	6752.085281
27016052	2768.801431	0	2497.78017	5481.457469
27017044	95.1897899	0	3039.559728	9078.599424
27018032	196.2726496	0	2522.467107	5866.049125
27019024	224.4038437	0	3022.33857	11667
27020092	0	0	1946.738351	6916.724392
27020094	66.20967255	0	2884.579738	6916.724392
27021084	356.9910381	0	3198.977199	11667
27022074	124.9090166	0	3045.791509	11667
27023062	72.51317391	0	2910.752651	11667
27023064	1446.531731	0	2911.556674	11667
27023552	426.5657529	0	2831.308379	6668.327579
27024052	8218.003868	0	2422.414391	5171.566558
27025042	523.1822024	0	2589.344052	6201.672302
27025532	1298.132809	0	2660.055223	6654.40869
27026032	12.91251061	0	2819.677889	6866.198968
27026034	45.80138697	0	2819.677889	6866.198968
27027024	272.4550315	0	2741.525824	11667
27028014	341.6488034	0	3111.900934	11667
27029002	2025.742124	0	2806.151201	6658.989696
27029004	7.152319713	0	2806.151201	6658.989696
27030074	882.3040519	0	3155.027642	11667
27031062	191.4215736	0	2634.069908	6753.716849
27031064	0.82469995	0	2634.069908	6753.716849
27032052	38.48216498	0	2748.105242	11667
27032054	30.60579042	0	2748.105242	11667
27033042	2488.41337	0	2474.393295	5485.222049
27034032	411.4283422	0	2513.871506	6076.910836
27035024	78.35811782	0	3261.357858	11667
27036014	75.4177274	0	3251.962696	11667
27037002	565.7376801	0	2555.475335	6518.486762
27037594	146.9082497	0	2986.984792	11667
27038094	933.8402988	0	3172.795702	11667
27039084	42.70224449	0	3245.484421	11667
27040054	223.2120014	0	2743.424982	11667
27041042	6.855798839	0	2821.241485	6773.205003
27042034	284.6421788	0	2644.819533	7025.416794
27043024	413.5605647	0	2244.321302	11667
27044012	1525.903049	0	2576.38202	6390.52168
27045004	716.8045815	0	3265.577541	11667
27046092	2044.226538	0	2514.224102	5539.182305
27047084	254.4767113	0	3016.942041	11667
27048074	49.53718976	0	2727.752922	7142.830784
27049064	17.47408265	0	2723.31636	7038.99438
27050022	22140.32093	0	2452.124774	5232.393931
27051014	155.280633	0	3216.459588	11667
27052004	21.39333183	0	2991.727823	11667
27053092	831.8782702	0	2655.584979	6530.077994
27054082	168.9124301	0	2509.000735	5969.109094
27055074	562.3884554	0	3069.696513	11667
27056064	206.8208532	0	3228.208957	11667
27057052	417.3297087	0	2532.458077	6056.011332
27058042	3729.481754	0	2450.05666	5385.091314
27059032	556.8424676	0	2538.4673	6741.375839
27059034	38.54479984	0	2538.4673	6741.375839
27060002	208.5741671	0	2560.632295	6141.774668
27061092	288.824194	0	2510.563564	5506.913845
27062082	223.8592022	0	2505.367334	5991.956779
27063072	1249.564131	0	2691.283822	6861.821958
27063074	5.699488503	0	2691.283822	6861.821958
27064062	8228.141649	0	2496.625139	5943.291555
27064222	5203.346327	0	2418.13432	5088.447664
27064484	391.7805063	0	3106.454626	11667
27065054	140.5053333	0	3196.292227	11667
27066042	0.119225374	0	2724.201573	6965.340677
27066044	47.70694612	0	2724.201573	6965.340677
27067032	246.4010851	0	2743.960804	11667
27067034	1750.327178	0	2743.960804	11667
27068024	763.4089871	0	2742.781578	11667
27069014	88.75017338	0	3020.266428	11667
27070084	36.32247555	0	2996.924433	11667
27071072	5162.157932	0	2473.081908	5639.601212
27072062	1726.933336	0	2528.999324	5677.009058
27073054	178.2306139	0	3248.987732	11667
27074044	234.237661	0	3229.592416	11667
27075032	191.3256808	0	2753.544543	11667
27075034	56.54546131	0	2753.544543	11667
27076022	42.96207927	0	2728.931346	6874.656379
27076024	135.4383617	0	2728.931346	6874.656379
27077014	75.61214956	0	2386.904229	11667
27078004	30.36538373	0	2984.895885	11667
27079094	103.104929	0	3058.90331	11667
27080062	3319.962888	0	2546.737838	5932.890783
27081054	459.6376422	0	3061.926893	11667
27082042	646.7683892	0	2528.949313	6751.93181
27082044	51.04018846	0	2528.949313	6751.93181
27083034	684.2994782	0	3009.256355	11667
27084022	6331.883093	0	2501.97078	5801.9165
27085014	398.6146516	0	3044.674514	11667
27086004	215.6100834	0	2937.055335	11667
27087094	171.1666379	0	3216.322425	11667
27088084	206.6605005	0	2583.259875	7001.889196
27089074	80.22280746	0	3052.035061	11667
27089562	3168.804952	0	2511.561283	5699.503979
27090044	72.86438769	0	2694.385422	7016.811376
27091034	147.1124645	0	2910.222185	6966.357281
27091522	19.24889492	0	2741.384812	11667
27091524	313.5086305	0	2701.340273	11667
27092022	6175.21371	0	2778.977736	6559.887052
27092024	562.9084638	0	2778.977736	6559.887052
27093014	711.6141898	0	3107.799377	11667
27094004	138.4745835	0	2999.316254	7050.554948
28001004	6.378359343	0	2662.247119	9000
28002094	593.4331368	0	2958.996307	9900
28003084	25.74039271	0	2120.487489	9000
28004074	388.8723744	0	3006.118723	9000
28005064	215.523728	0	2999.761181	9900
28006054	227.780135	0	2103.808792	9000
28006704	333.2291854	0	2996.022613	9533.5
28007044	290.4514504	0	2856.92936	9000
28010092	781.9912513	0	3031.07868	9900
28010094	110.9977363	0	3031.07868	9900
28011084	97.58556554	0	2644.930733	9000
28012072	9161.993258	0	2425.507675	6533
28013064	1024.557625	0	2985.876802	11667
28014052	899.5940127	0	2464.638947	6627.62876
28015044	58.88564985	0	2885.065144	9000
28016034	151.7069105	0	2640.166479	9000
28017024	778.941131	0	2804.50829	9000
28019004	196.3563924	0	2971.442047	9900
28020074	139.8348262	0	2897.998469	9000
28021064	1991.120157	0	3000.411943	9000
28022052	198.5116643	0	2479.122368	6913.433645
28022054	123.3941629	0	2479.122368	6913.433645
28023042	428.998212	0	2481.911346	6784.669357
28023044	79.20276399	0	2481.911346	6784.669357
28024032	5273.693898	0	2483.174626	6764.393484
28024034	1057.027229	0	2483.174626	6764.393484
28025024	22.29522484	0	2888.492235	9000
28026014	603.1973349	0	2482.372229	6895.916009
28027004	89.10839793	0	2858.18725	9000
28028094	1687.34059	0	3022.534729	9000
28029082	11.76350709	0	3243.212836	9900
28029084	154.2265742	0	3243.212836	9900
28030052	7335.554693	0	3015.386166	9000
28030054	2254.877637	0	3015.386166	9000
28031044	52.78895771	0	2489.332868	6905.750511
28032034	1263.962316	0	2946.72237	9000
[truncated: 4,382 more rows]
