# Supplementary material for: Brazil’s Market for Trading Forest Certificates
Source: PLoS One. 2016 Apr 6;11(4):e0152311. doi: 10.1371/journal.pone.0152311 (PMC4822866; doi:10.1371/journal.pone.0152311)
Supplement: S2 File — (ZIP) [file pone.0152311.s002.zip › S2FILE/Regulatory_scenarios/scenarios_1_3and5yearCRA/Scenario2min/cenario_min.csv]

Key*	Potencial_CRAs	Compradores	preco_venda	custo_OP_compra
10000001	22271767.49	0	1508.824551	5680.488562
10000002	9498696.508	0	2184.038095	4708.990779
10000003	13516586.63	0	2250.720985	11867.83779
10000004	2665226.28	0	4881.351844	14667.11729
10000005	1284696.901	0	4546.963597	15114.92572
10000006	1347605.044	0	2895.849296	10461.98178
11000151	15975.71447	0	2630.943063	7294.806503
11000231	23659.2846	0	2069.008171	5018.097005
11000311	8827.516777	0	2310.828913	9200
11000491	8848.217396	0	2609.095182	7339.790586
11000561	20037.97248	2356.4	2197.293151	9200
11000641	5365.559359	0	2616.36425	9200
11000721	7181.141728	0	2717.599211	9200
11000801	6966.292947	0	1938.396662	6824.57
11000981	15546.31199	0	2716.139721	7425.246742
11001061	7287.508975	0	1924.891237	6824.57
11001141	11190.20459	0	2499.828913	5536.396824
11001221	15536.88933	0	2607.170806	5572.603448
11001301	83159.76167	0	1732.078843	4748.011117
11001481	5523.378873	0	2348.615579	6824.57
11001551	6090.14783	0	2493.196888	5547.690539
11001891	15616.06057	0	2443.25624	10667
11002051	153306.1896	0	1895.187161	4465.95855
11002541	8638.849723	0	2499.828913	5772.984429
11002621	7429.377862	0	1885.30031	4789.507571
11002881	6880.519016	0	2810.828913	7363.306799
11002961	344.959113	0	2721.995579	7407.52015
11003041	17759.09468	0	2391.229759	10667
11003043	203.7992044	0	2591.13946	10667
11003201	13307.33425	0	2271.568928	6824.57
11003381	45416.72415	0	1950.399202	5628.091638
11003461	7274.941468	0	2296.724056	6824.57
11003791	1804.212286	0	2581.395581	7441.588766
11004031	27465.36433	0	1884.247768	4735.836
11004521	17970.2832	0	1947.398805	6783.5
11005021	1364.402389	0	2721.995579	7299.254174
11006011	6427.874703	0	1924.917389	5268.976143
11007001	18690.69166	0	1956.443204	5712.969089
11008091	19959.57124	0	1925.933115	5464.592867
11009081	2429.623242	0	2721.995579	7294.079728
11009241	4779.233131	16891.54	2795.298499	10667
11009401	13789.99655	0	1930.39732	5483.611843
11010051	17724.51166	0	2472.74558	5521.646739
11011041	12528.0019	0	1929.538365	5484.301305
11012031	4040.022317	0	2721.995579	7260.621179
11013021	5963.989405	0	2467.929051	5576.252317
11014011	10261.34627	0	1915.606125	5158.480891
11014351	5462.314876	0	2366.495579	6668.208592
11014501	1809.628356	0	2511.251277	10667
11014681	18369.95567	0	2166.498903	9200
11014761	1505.73527	0	2795.881078	10667
11014841	1732.68903	2920.51	2771.63567	10667
11014921	8509.338194	0	1899.481271	6824.57
11015001	6739.721313	0	2330.16436	6824.57
11015591	2652.40046	0	2499.828913	5594.210143
11016091	11764.39634	0	2317.68325	5490.200029
11017081	5548.909345	0	2499.828913	5614.559378
11017571	27552.84144	0	1885.056788	5207.572757
11018071	3866.830426	0	2499.828913	5551.96853
12000131	20568.04477	0	1416.97695	5255.67
12000541	22230.13255	0	1376.22748	5255.67
12001041	10468.60825	0	1330.114472	5255.67
12001381	10562.27865	0	1311.473131	5255.67
12001791	8146.74331	0	1507.388567	5255.67
12002031	176634.8696	0	1212.424199	3166.634906
12002521	2582.559698	0	1377.01818	5255.67
12003021	638228.6829	0	1264.02296	5255.67
12003281	67892.55294	0	1236.619091	5255.67
12003361	54462.90244	0	1208.758834	5255.67
12003441	116839.2174	0	1342.437769	5255.67
12003511	17538.5315	0	1225.347366	5255.67
12003851	10991.31586	0	1400.322286	5255.67
12003931	96777.75852	0	1219.257131	5255.67
12004011	64507.80854	0	1397.006612	5255.67
12004271	65341.07801	0	1206.899703	5255.67
12004351	57366.84784	0	1366.568241	5255.67
12004501	9323.761073	0	1402.267432	5255.67
12005001	167477.2059	0	1304.187462	5255.67
12006091	293824.7962	0	1230.745337	5255.67
12007081	22191.08039	0	1380.359812	5255.67
12008071	31053.69911	0	1515.12851	5255.67
13000291	27514.84645	0	1283.304837	3311.761696
13000601	6894.1614	0	1245.495063	3199.067836
13000861	13739.0064	0	1357.129687	3592.096796
13001021	15814.79188	0	1357.846441	3607.156427
13001441	337186.7155	0	1664.344852	5072.209437
13002011	302130.6326	0	1223.07727	3165.03626
13003001	35986.79826	0	1442.026328	3992.90468
13004091	321711.7441	0	1291.887116	3284.487156
13005081	20470.25791	0	1454.850309	4112.111602
13006071	53544.7215	0	1237.672291	3195.63549
13006311	139818.3181	0	1408.819425	3831.62353
13006801	32033.74917	0	1449.417702	4064.851498
13007061	332571.0841	0	1224.96922	3594.250174
13008051	244403.9816	0	1504.582119	4288.624728
13008391	20767.10163	0	1343.703911	3526.061223
13009041	157336.6756	0	1457.135034	4049.077173
13010011	74216.34469	0	1303.991723	3422.8415
13011001	55878.54952	0	1426.962017	3915.062857
13011591	2257.333129	0	1401.457815	3794.754589
13012091	117596.5167	0	1329.029046	3490.886016
13013081	62394.75356	0	1325.939633	3456.031235
13014071	95894.52509	0	1254.093111	3269.347343
13015061	199758.5832	0	1272.33509	3352.283786
13016051	24860.1639	0	1265.389307	3248.321554
13016541	121845.1245	0	1221.990573	3169.524319
13017041	136529.5959	0	1505.620134	4244.114827
13018031	157486.0887	0	1231.346746	3193.849377
13018521	9602.007811	0	1371.385077	3649.323143
13019021	62092.6545	0	1420.231675	3900.565365
13019511	105088.8234	0	1306.290875	3461.84754
13020091	58260.08028	0	1380.736186	3704.3885
13021081	613894.1945	0	1260.502789	3219.990768
13022071	57465.30434	0	1278.900402	3306.781812
13023061	109857.9866	0	1259.785611	3255.997189
13024051	174637.313	0	1370.456439	3777.771722
13025041	43708.25054	0	1365.522408	3624.000079
13025531	53435.42973	0	1391.762118	3746.038262
13026031	106430.9512	0	1737.338331	3668.457465
13027021	208621.0567	0	1504.975647	4256.019833
13028011	58723.00207	0	1286.343644	3310.350544
13029001	177186.5774	0	1524.931473	4455.952787
13030071	58945.53967	0	1381.982858	3746.036481
13031061	38498.69506	0	1470.445548	4144.55784
13032051	175763.4531	0	1339.851889	3503.657778
13033041	228168.4095	0	1610.616125	4741.984385
13034031	29230.49447	0	1416.021959	3921.721942
13035021	865589.0297	0	1307.880352	3494.479293
13035361	192323.0428	0	1356.008218	3579.575781
13035691	84029.4086	0	1379.607733	3694.351281
13036011	217943.5846	0	1271.425255	3239.115502
13037001	22792.71048	0	1246.204598	3194.768446
13038091	624671.2377	0	1262.137165	3212.306189
13039081	32610.27339	0	1241.70969	3190.517066
13039571	18922.80983	0	1362.554299	3613.987071
13040051	64392.68574	0	1400.04137	3802.084469
13040621	7237.055954	0	1238.102089	3179.284597
13041041	959295.8683	0	1383.840779	3743.310031
13042031	24725.54395	0	1307.538293	3415.835153
13042371	34013.92149	0	1254.219352	3214.198854
13042601	7507.142525	0	1274.819937	3278.136256
13043021	24485.10536	0	1361.331698	3617.095016
13044011	33820.67407	0	1408.703667	3856.584187
14000271	144377.3062	0	1275.998567	2809.447442
14000501	119689.3811	0	1284.826876	2870.365648
14001001	207546.9029	0	1280.422539	2842.901097
14001591	163043.2063	0	1278.987715	2930.874226
14001751	16284.668	0	1288.048437	2957.349635
14002091	797391.7844	0	1274.118934	3204.8897
14002331	43531.64144	0	1334.687913	3527.487775
14002821	6773.962203	0	1511.694342	4000
14003081	2473.214442	0	1357.169972	2900.066973
14004071	10592.44237	0	1275.5967	2809.809427
14004561	4325.957064	0	1272.434716	2785.433378
14004721	541722.2923	0	1310.147641	3391.995443
14005061	606.9307707	0	1309.660458	3389.039601
14006051	0.006868137	0	1294.15466	3307.579799
14007041	62.44726252	0	1270.74685	2773.960562
15001071	12788.19323	0	1509.761703	3622.479639
15001311	0	0	2112.656695	5221.430221
15002061	43523.67782	0	1490.929616	3520.360166
15003051	85548.03731	0	1584.141739	3545.793044
15003471	8616.149095	0	1653.375276	6170.332832
15004041	151337.4693	0	1466.034046	4094.050104
15005031	320166.2591	0	1644.463968	4013.05024
15006021	94845.80362	0	1585.724872	5358.287835
15007011	91622.7517	0	1582.942404	3557.498327
15008001	494.9704189	0	800.5126269	3352.226021
15008591	32115.60382	0	1733.367751	5225.494145
15009091	7701.44791	0	1488.513789	3583.367813
15009581	3930.295368	0	1497.254966	3593.689762
15010061	132065.6883	0	1584.368079	5100
15011051	93122.52858	0	1620.378773	4018.199284
15012041	57946.90192	0	1587.170341	4145.546241
15012531	6715.337546	0	1752.962565	6437.405849
15013031	5647.590412	0	1497.799089	3551.137696
15014021	1249.792641	0	807.831542	3398.750645
15014511	5313.029789	0	1684.30876	4477.968699
15015011	293.4731953	0	798.206141	3341.01593
15015761	354.1085835	2228.06	2115.597809	5336.14484
15016001	1883.698667	0	2353.099923	6867
15017091	16043.85269	0	1482.593036	3531.460591
15017251	22159.66466	0	1580.818287	5100
15017581	1976.629932	0	2217.815841	5614.921112
15017821	27082.61357	0	2106.482508	4145.994328
15018081	86536.07411	0	1603.597857	3784.924898
15019071	12200.18911	0	1470.334127	3385.755375
15019561	14082.33095	0	1966.827955	3814.058744
15020041	45888.09708	0	1568.363359	3352.130945
15021031	26057.08732	0	1536.03128	3787.8894
15021521	3634.44165	0	1835.264098	6047.028734
15022021	5511.664092	0	1459.538493	3344.511717
15023011	12012.54762	0	1493.177398	3581.514257
15024001	4279.584402	0	1450.901293	3253.507215
15025091	144211.8227	0	1572.56409	3415.718971
15026081	1730.85989	0	1458.859307	3286.054786
15027071	33875.90961	0	1764.57074	6917.433748
15027073	240.3074748	0	1792.877694	6917.433748
15027561	6564.354126	0	1483.779734	3481.875535
15027641	53952.93455	0	1978.161093	6551.241738
15027721	1783.385857	0	1819.207509	5955.291836
15028061	37046.27427	0	1601.919623	3811.084664
15028551	6391.244599	0	1549.162883	4107.274918
15029051	5327.501525	0	1439.809309	3180.324491
15029391	10924.82447	0	2087.920163	4604.881537
15029541	5636.113341	0	1807.798221	5918.520646
15030021	13080.7045	0	1414.165294	3753.935635
15030441	50840.29036	0	1535.949485	6580.910828
15030771	9791.725302	0	1495.054022	3610.277321
15030931	32177.75519	0	2106.482508	4599.886503
15031011	181148.1215	0	1618.786567	3867.630488
15032001	5981.531163	0	1441.296671	3203.486349
15033091	7984.801482	0	1525.467104	3722.898039
15034081	4795.734243	0	1459.391549	3312.800469
15034571	31573.72368	0	2106.482508	3850.489432
15035071	3197.798634	0	1477.330576	3457.675984
15036061	535943.2336	0	1667.943067	5206.463937
15037051	645.4050884	0	2106.482508	5188.676487
15037541	42199.6515	0	1760.047898	5425.803021
15038041	110.826025	0	2106.482508	4985.114394
15039031	139005.3699	0	1450.040059	3962.432919
15040001	26215.51334	0	1530.03334	3741.17372
15040591	435.6146008	0	1485.994241	3517.472447
15041091	9379.473951	0	1437.022788	3173.391254
15042081	14417.66534	0	2217.815841	5544.284605
15043071	17368.41187	0	1438.785813	3188.764457
15044061	10816.16983	0	1438.468122	3179.321284
15044221	210.7815808	0	804.3314009	3388.186597
15044551	122695.354	0	1696.937681	5100
15045051	13163.79637	0	1634.565622	4095.786219
15046041	16743.35862	0	1544.354488	3852.292707
15047031	109452.0396	0	1529.878208	3777.44002
15048021	171527.5699	0	1549.116782	4152.688934
15049011	121778.7684	0	1585.926614	3625.618522
15049501	11377.92513	0	1966.827955	3773.212979
15049761	0	0	2106.482508	5183.513453
15050071	3426.501353	0	1446.101123	3240.683815
15050311	20591.02752	0	1748.20778	5534.053987
15050641	32070.98763	0	2105.226544	5038.212373
15051061	86728.16916	0	1455.193834	4019.234775
15052051	52980.301	0	1550.641991	3881.442447
15053041	141667.2269	0	1418.036968	3781.377942
15054031	3788.92582	0	1469.975472	3415.042298
15054371	5585.492946	0	1943.061067	6269.928857
15054861	114334.4071	0	1679.899444	5100
15054941	850.5192408	0	2217.815841	5653.754025
15055021	30656.83625	16652.03	2023.518678	4419.641483
15055361	4971.737853	0	1828.082119	5949.216181
15055511	11251.8002	0	1928.826181	6527.817182
15056011	2647.152603	0	1449.149795	3266.270495
15056351	4542.088497	0	1957.640203	6128.413763
15056501	52653.61407	0	1622.841296	4646.587257
15057001	81818.28573	0	1576.862239	3494.227688
15058091	205301.4574	0	1672.768172	4457.387916
15059081	59704.11339	0	1682.501958	4410.121192
15060051	189132.4997	0	1653.289581	4307.225478
15061041	4415.119039	0	3879.750325	8400
15061121	6952.713877	0	1452.869839	3296.684141
15061381	15522.96362	0	1845.657821	6670.040989
15061611	13348.68094	0	1832.903005	6376.221588
15061871	6542.99293	0	2070.411517	5009.891457
15061951	108557.9575	0	1619.582227	5100
15062031	6925.180911	0	1439.356055	3195.538867
15063021	24047.27371	0	1565.222141	3296.353779
15063511	960.4258898	0	794.8987826	3328.147271
15064011	20486.97939	0	1574.031299	3441.20991
15065001	4648.86948	0	1459.876669	3308.596481
15065591	4248.419653	0	1343.609264	3526.395709
15065831	43017.10457	0	1814.993921	6929.893508
15065833	145.8569632	0	1819.11273	6929.893508
15066091	1438.830606	3914.63	1448.402917	3250.051475
15067081	18367.06825	0	1854.514936	6940.967418
15067083	264.9598983	0	1854.514936	6940.967418
15068071	250902.1595	0	1610.458161	4256.027447
15069061	3188.649264	0	1442.919	3220.389973
15070031	4724.155393	0	1459.836256	3299.669215
15071021	8264.914543	0	1445.844954	3213.808874
15071511	5801.105946	0	2217.815841	5617.019609
15072011	12623.50748	0	1480.958847	3472.329943
15073001	196288.8338	0	1875.184859	6002.389282
15074091	3317.075387	0	1442.443436	3204.510321
15074581	4480.295948	0	1933.731486	5781.738428
15074661	3643.466005	0	1440.562493	3183.350437
15074741	13734.48907	0	1442.947728	3222.529763
15075081	8443.900614	0	2217.815841	5505.312246
15076071	4700.615919	0	1462.742339	3347.437233
15077061	22458.59142	0	1592.491989	3691.119268
15077551	339.2723942	0	1981.993644	6087.066603
15078051	11909.75696	0	1706.267869	5219.912896
15079041	34183.7662	0	1565.207134	3290.276628
15079531	10624.32344	0	2106.482508	3680.309153
15079611	2069.547041	0	1441.293728	3191.015708
15079791	7539.782108	0	1420.740853	3792.03604
15080011	29590.00191	0	2106.482508	3636.55174
15080351	13743.59065	0	1466.208649	3396.073656
15080501	39680.04107	0	1671.644017	5277.188728
15080841	2937.242038	0	1953.36003	6153.205177
15081001	8325.874228	0	2106.482508	4485.250901
15081261	19406.44707	0	2101.055349	4483.230823
15081591	80635.58004	0	1631.024308	5100
15082091	4405.829976	0	1453.255961	3256.273008
15083081	37517.20806	0	1356.363527	3647.775182
15083571	4747.277063	0	1601.899031	5149.822883
15084071	4640.808665	0	1976.464349	6146.792237
16000551	8482.133974	0	1424.371294	3347.81414
16001051	32486.83562	0	1417.95916	3311.270443
16001541	34644.52623	0	1438.562536	3436.234387
16002041	29586.20958	0	1421.04254	3327.28237
16002121	26801.27588	0	1419.009343	3318.848611
16002381	94300.36504	0	1423.162399	3343.199462
16002531	27847.64487	0	1435.208753	3434.968954
16002791	35912.56592	0	1469.232992	3620.947728
16003031	170053.9471	0	1429.469148	3390.697694
16004021	119894.7473	0	1459.590143	3571.288095
16005011	5467.118819	0	1435.515558	3415.210394
16005351	99144.30106	0	1435.880009	3424.315205
16005501	11395.08682	0	1417.766572	3308.001057
16006001	69881.33958	0	1441.936931	3466.39522
16007091	118579.0271	0	1416.623752	3302.073836
16008081	79767.61623	0	1490.118138	3752.453661
17002513	21873.09483	0	2144.652159	17666.5
17003013	610.9082405	0	1772.028726	9037.525
17003503	2564.183669	0	2248.967184	9022.856759
17004003	26691.70673	0	1863.989385	9000
17007073	2976.519469	0	2123.912227	9230.398761
17010021	295.7986597	0	1779.687874	9037.525
17010023	2767.546388	0	1779.687874	9037.525
17010511	147.7384849	0	1782.621059	9037.525
17010513	2734.62694	0	1782.621059	9037.525
17011013	13741.77784	0	1800.084054	7114.337765
17013091	1268.983863	0	1825.127655	6618.597559
17013093	138.289686	0	1825.127655	6618.597559
17019031	34.66026394	0	2144.652159	17666.5
17019033	9037.945353	0	2144.652159	17666.5
17020003	21805.5741	0	2547.46601	9437.311898
17021091	4827.467954	0	1836.638195	6687.782231
17021093	11726.81211	0	1744.073188	6687.782231
17021581	240.4119656	0	1817.723863	6578.519874
17021583	14.17197895	329.38	1817.723863	6578.519874
17022081	4658.778273	0	1769.196133	9037.525
17022083	2571.877958	0	1769.196133	9037.525
17023071	551.8611017	0	1883.642299	6954.079801
17024063	182694.263	0	2074.370501	9000
17025543	656.1702048	0	1756.080937	9037.525
17027033	7774.210404	0	2203.425347	9000
17029013	408.6105619	0	1760.31656	9037.525
17030083	14378.06208	0	1810.972232	6561.007803
17030571	104.2845565	0	1878.628231	6955.218652
17030573	511.1833494	0	1878.628231	6955.218652
17030733	26909.91829	0	1827.848397	6599.563125
17031073	418.6466882	0	2144.652159	17666.5
17032061	489.6031165	0	1891.385492	17666.5
17033053	3538.256642	0	2016.932656	6908.053927
17036021	0	0	1870.102682	17666.5
17036023	3291.062639	886.97	1543.063714	17666.5
17037013	1423.423707	0	2173.880989	8879.5
17038001	0	0	1759.254769	9037.525
17038003	14.45233383	0	1759.254769	9037.525
17038263	727.0565559	0	1767.627527	9037.525
17038423	31849.21045	0	1443.80258	6500
17038673	3126.193269	5613.34	2122.330459	9172.066744
17038831	36.62749303	0	1823.56851	6624.381931
17038833	25.33959401	0	1823.56851	6624.381931
17038911	0	0	1754.535583	9037.525
17038913	992.958936	0	1754.535583	9037.525
17039093	1581.264292	0	2144.652159	17666.5
17041053	10426.84556	0	2141.318825	6871.89605
17046003	3015.749822	0	2141.318825	9000
17051023	5389.944842	0	1807.592277	8916.665
17055081	0	450.39	1865.498198	6895.072249
17055083	978.5477921	0	1865.498198	6895.072249
17055573	5303.354512	0	2278.58057	9000
17056073	88297.77479	0	1995.540559	9000
17060011	300.5614357	0	1912.369043	17666.5
17060013	3677.675133	0	1912.369043	17666.5
17061003	2172.141761	0	2141.318825	9000
17062583	191.0905247	0	2216.008658	9000
17065061	414.1281029	786.07	1795.150893	9037.525
17065063	8411.571053	0	1419.81088	9037.525
17070093	29377.60105	0	1697.414241	9066.5
17071083	4879.614107	0	2144.652159	17666.5
17072071	0	0	2144.652159	17666.5
17072073	9301.333174	0	2144.652159	17666.5
17073063	6155.817863	0	2254.128545	9031.74898
17074051	99.14116895	0	1769.160564	9037.525
17075533	892.4252295	0	2141.318825	9000
17076523	9729.208026	1193.24	2161.182273	9268.55749
17077023	27178.79491	0	1831.078169	6640.414342
17082053	12992.21869	0	2349.145102	9225.535841
17082541	1.008459834	2092.18	2144.652159	17666.5
17082543	1185.948765	2662.1	2144.652159	17666.5
17083041	0	340.78	2144.652159	17666.5
17083043	2712.008491	0	2144.652159	17666.5
17090053	75141.62398	0	1845.096768	6674.712612
17093021	1101.142813	0	1893.539858	17666.5
17093023	9350.19824	0	1746.830781	17666.5
17095003	5179.677712	0	2120.156348	8545.622917
17098073	11121.26236	0	1826.417813	7789.882981
17105083	19789.09972	0	1874.641165	6806.399678
17107063	5793.73095	0	1752.821394	9037.525
17109043	9774.71659	0	1660.797597	6865.395982
17111001	0	14059.31	1892.278672	17666.5
17115063	29355.49788	0	2367.416256	9265.831387
17118031	464.3308248	0	2007.985492	17666.5
17118033	0	0	2007.985492	17666.5
17119023	950.3331818	0	2183.099572	9000
17119513	13926.60906	0	2141.318825	7126.424056
17120093	7072.975007	0	2064.285899	7240.968515
17121573	8112.328618	0	2190.175983	9000
17124053	110419.7548	0	2035.108314	6709.987747
17124543	2711.901432	0	1768.538374	9037.525
17125043	908.4181865	0	2144.652159	17666.5
17127023	52371.07972	0	1673.005327	6813.487817
17128013	824.6640342	0	1760.840618	9037.525
17132053	15006.57811	0	2144.652159	17666.5
17133041	0	426.3	2144.652159	17666.5
17133043	2937.199335	0	2144.652159	17666.5
17136013	23983.42678	0	1801.914077	7402.406922
17137003	5152.826994	0	2144.652159	17666.5
17138093	1428.318007	0	1666.292546	9037.525
17139571	853.8058203	0	1830.394154	6630.438245
17139573	310.8130031	0	1830.394154	6630.438245
17142033	40393.25785	0	1871.400275	9000
17143023	1665.992883	0	1769.250843	9037.525
17148801	3335.354779	0	1860.521052	6853.522364
17148803	27420.54743	0	1795.438751	6853.522364
17150023	1382.064265	0	2141.318825	9000
17151013	31743.94069	0	1995.6985	6994.223817
17151503	1913.353886	0	2191.529516	9000
17152593	16402.70096	0	1764.489119	9000
17155073	879.5173895	0	2141.318825	9000
17157053	58789.66477	0	1841.290496	6815.565437
17157543	25643.22179	0	1978.905053	9196.29425
17161093	387.3388683	0	2141.318825	9000
17162083	344574.9538	0	2080.090877	9000
17163071	1293.027665	0	1869.914421	6872.886001
17163073	475.5809312	0	1869.914421	6872.886001
17165053	3696.132739	0	2033.270028	6990.507569
17166043	36149.40386	0	2040.570245	9107.29087
17166531	530.1838677	0	1901.062371	17666.5
17166533	0	0	1901.062371	17666.5
17167031	0	0	1911.553991	17666.5
17167033	0	0	1835.386837	17666.5
17170083	8414.562608	0	1900.623616	8916.665
17172061	579.4555459	0	1801.866719	6589.712856
17172063	106.7588014	0	1817.789512	6589.712856
17175031	0	0	2141.318825	9000
17175033	34263.94434	0	2141.318825	9000
17178003	38770.4538	0	2173.639747	9000
17179093	23539.36707	0	2045.971536	7208.262685
17180063	2072.520764	0	2099.702614	9000
17182043	16830.50497	0	1814.532714	7652.644276
17183033	692.6433034	0	1748.625387	9037.525
17184021	0	6299.66	1989.492159	17666.5
17184023	0	0	1989.492159	17666.5
17184513	481.3996988	0	2060.417423	9000
17185013	26022.29445	0	1864.769197	6651.022324
17185501	644.6050283	0	1793.81803	9037.525
17185503	402.2873533	0	1793.81803	9037.525
17186593	8329.368096	0	1674.222624	9000
17187093	8218.200269	0	1842.510791	17666.5
17187583	103772.5677	0	2124.115503	6969.622418
17188081	0	0	1748.755642	9037.525
17188083	779.1316606	0	1748.755642	9037.525
17188403	34821.19992	0	2525.834017	9375.407594
17188651	736.6644505	0	1835.528734	6649.180582
17188813	11846.32061	0	1772.980315	6838.636338
17188993	9306.278457	0	2180.512035	9000
17189073	4112.556439	0	1879.338383	9000
17190043	1428.104418	0	2141.318825	7204.112843
17200023	1232.421582	0	1651.967923	9037.525
17201011	153.2075244	0	1763.151311	9037.525
17201013	9585.386116	0	1763.151311	9037.525
17201503	16288.80446	0	1830.153301	6734.850172
17202003	901.1977336	0	1746.93665	9037.525
17202593	34713.65394	0	2331.315925	9142.807141
17203091	0	0	1762.919424	9037.525
17204993	23652.37395	0	2082.799902	9000
17206553	462.7968646	0	1836.343667	7587.092855
17208043	817.8498746	0	1754.32475	9037.525
17208533	2083.111689	0	2133.589897	9192.594443
17209033	55327.7303	0	2228.187667	7831.427818
17209373	26463.44666	0	2203.223549	9000
17209783	8230.128019	0	2378.44624	9327.703952
17210003	32192.19358	0	1922.230104	7286.171836
17211093	8437.55348	0	1909.992528	7142.840964
17212083	1786.07966	0	1763.402602	9037.525
17212573	3965.046986	0	1855.700949	17666.5
17213073	6131.350819	0	1873.650905	17666.5
17220811	1464.923306	0	1803.144444	6540.756983
17220813	4601.946868	0	1727.978349	6540.756983
17221071	252.2469377	0	1804.669487	6500
17221073	0	0	1804.669487	6500
21000551	1946.593217	0	1816.739061	4932.388544
21001053	0	0	977.4332787	3163.632994
21001543	5656.676653	0	1382.544437	3149.875
21002041	6162.498896	0	1431.42395	3491.226987
21003033	20908.77491	0	1390.379666	3192.578269
21004021	9.106316007	0	1888.967303	5895.978444
21004363	0	0	1440.461995	3490.860247
21004771	4607.384396	0	1901.354574	5989.384258
21005013	124376.0806	0	1706.695952	6724.75
21005501	3366.411788	0	1349.179573	3733.307363
21006001	8622.46356	0	1830.258263	4954.099738
21006003	18588.60299	0	1830.258263	4954.099738
21007091	20882.08552	0	1428.168085	3457.181101
21008083	12495.33018	0	1361.120506	3216.5
21008321	3520.49249	0	1458.705786	3656.356675
21008731	1041.677134	0	1862.43833	5849.75
21009072	5011.467278	0	1382.544437	3149.875
21009073	23732.90879	0	1382.544437	3149.875
21009561	20166.72781	0	1562.758867	4319.635858
21009563	366.7740935	0	1562.758867	4319.635858
21010041	6904.158293	0	1443.414845	3558.205229
21010043	29.33287031	0	1443.414845	3558.205229
21011031	671.6389893	0	1386.398521	3286.06318
21012021	1419.831283	0	1509.46777	4094.411393
21012023	294.5179355	0	1509.46777	4094.411393
21012511	2387.192163	0	1659.078436	3358.236711
21013011	5845.618825	0	1462.536053	3672.901744
21013501	6968.544296	0	1429.308594	3473.975166
21014003	104917.1946	0	1608.109883	6716.5
21015092	2614.893474	0	1459.319865	3303.649981
21015093	1025.706118	0	1459.319865	3303.649981
21016083	97999.96669	0	1550.509003	4185.948
21017073	71424.21241	0	1363.239388	3149.875
21017313	13648.85348	0	1364.809798	3216.5
21017721	474.0102636	0	1494.247557	3887.215607
21018063	23572.8519	0	1460.378338	3877.576964
21019051	3439.42284	0	1439.01445	3549.89212
21019393	0	0	1509.46777	4097.716282
21019701	1063.472047	0	1352.531918	3719.245874
21020021	8186.089975	0	1879.626884	5975.288787
21020361	2235.693	0	1921.372556	6127.810287
21020771	0	0	1509.646173	4178.792087
21021012	0	0	1360.170667	3216.5
21021013	8217.086231	0	1178.06751	3216.5
21021501	0.022772656	243.78	1888.918002	5894.478357
21021503	0	0	1888.918002	5894.478357
21022002	3110.135702	0	1361.266864	3216.5
21022003	26255.38685	0	1280.581937	3216.5
21023093	8657.884893	0	1453.133279	3408.320002
21023251	2223.38315	0	1563.223732	6061.191899
21023581	121.5420165	0	1830.258263	5098.648131
21023583	4013.936655	0	1830.258263	5098.648131
21023741	1409.113236	0	1387.778781	3273.132006
21023743	19068.96767	0	1387.778781	3273.132006
21024081	741.0006261	0	1426.71734	3451.509545
21025071	9622.490213	0	1465.983469	3708.358
21025563	787.0013217	0	1578.04968	5413.237213
21026061	16308.95054	0	1342.532581	3729.708846
21027053	5979.999481	0	1418.222728	3372.31364
21027543	2009.783112	0	1437.160031	3436.216134
21028043	93386.04633	0	1641.774825	5935.212619
21029031	8153.805164	0	1351.118564	3713.513968
21030003	114738.5641	0	1377.337947	3165.967341
21031091	2312.841544	0	1442.822133	3577.236451
21031251	454.2469886	0	1442.255898	3572.694406
21031581	761.6108781	0	1354.274895	3808.025184
21031741	4798.320772	0	1323.901401	3919.175746
21032083	75396.33128	0	1373.298685	3216.5
21032571	334.5669796	0	1830.258263	5102.532062
21032573	0	0	1830.258263	5102.532062
21033073	12709.03539	0	1413.989035	3340.484022
21034063	10390.45327	0	1133.791994	3149.875
21035053	748.9720863	0	1497.264489	3598.588811
21035541	1341.561151	2080.51	1450.566618	3595.50008
21035543	0	0	1450.566618	3595.50008
21036043	7260.952083	0	1420.410906	3380.774961
21037031	3485.841889	0	1448.125986	3606.573271
21037523	127.4834013	0	1830.258263	5124.148454
21038023	1032.567127	0	1441.891833	3395.786483
21039013	6742.420593	0	1382.544437	3149.875
21040083	6344.351275	0	1512.758685	4199.400552
21040573	9528.568055	0	1533.952648	5645.370501
21040733	17749.82587	0	1539.409184	6724.75
21040813	5042.726431	0	1448.579653	4241.339366
21040993	17271.01417	0	1537.810214	4729.210124
21041073	7956.822986	0	1519.305736	5309.885717
21042063	3868.162174	0	1462.260093	3417.011795
21043051	6783.555324	0	1346.564525	3724.571279
21044043	12459.25955	0	1431.441416	3274.776386
21045033	4603.226142	0	1427.511644	3283.10922
21045523	4608.362625	0	1680.781849	5184.589358
21046023	11190.69842	0	1441.407344	3285.052233
21046283	893.3570135	0	1453.113694	3388.571902
21046511	1075.751626	0	1878.462209	5862.691872
21046771	907.4042667	0	1344.772302	3754.1409
21047013	4644.009459	0	1449.230207	3383.178895
21048001	9311.084779	0	1593.350996	4505.317408
21048003	33630.18002	0	1593.350996	4505.317408
21049091	1131.630062	516.32	1439.659042	3555.042116
21050051	1535.335324	0	1379.323999	3174.325381
21050053	41577.15169	0	1379.323999	3174.325381
21051041	1524.448325	0	1189.66095	3240.911694
21051043	4807.733115	0	1361.424881	3240.911694
21051531	1811.285316	1376.57	1477.999747	3783.865657
21052033	0	0	1509.46777	4118.361342
21053021	364.3259765	0	1830.258263	5134.794509
21053023	2554.477854	0	1830.258263	5134.794509
21053511	217.0204905	0	1562.397286	4299.258943
21053513	14376.21694	0	1562.397286	4299.258943
21054011	3810.924145	0	1412.428468	3346.890824
21054013	5484.419862	0	1412.428468	3346.890824
21054271	4835.937375	0	1801.339732	4753.414233
21054503	2356.196126	0	1473.640705	3505.848816
21054763	19652.83174	0	1568.2805	4330.965326
21055001	378.3406646	0	1830.258263	5030.154712
21055003	152.7346481	0	1830.258263	5030.154712
21056093	9974.425024	0	1490.444326	3785.417246
21056581	1189.204318	0	1354.00997	3767.039744
21057081	0	0	1882.635877	5850.118697
21057083	6372.031043	0	1882.635877	5850.118697
21058071	0	0	1509.46777	4150.74921
21058073	0	0	1509.46777	4150.74921
21059061	306.3038093	4605.4	1509.46777	4127.415268
21059223	1616.774144	0	1444.816399	3332.77157
21059483	0	0	1509.46777	4135.900761
21059633	8008.529388	0	1900.592718	5968.203941
21059893	10371.60788	0	1830.258263	5284.057281
21060033	51.04151264	0	1509.46777	4035.885795
21061023	45423.51078	0	1237.722135	4435.269505
21062011	6759.204387	0	1348.73377	3720.26387
21063002	152.6466794	0	1382.544437	3149.875
21063003	3654.488598	0	1382.544437	3149.875
21063261	1788.47277	0	1352.109192	3782.509936
21063591	740.8655789	0	1896.735489	5944.831785
21063593	131.7568341	0	1896.735489	5944.831785
21063751	80.66337086	0	1348.844036	3785.558972
21064093	8346.272143	0	1180.948751	3216.5
21065081	2989.258715	0	1440.690561	3559.360056
21066072	1379.202091	0	1373.963955	3149.875
21066073	34773.75613	0	1373.963955	3149.875
21066313	2373.701026	0	1431.709982	3463.107597
21066722	0	0	1360.584653	3216.5
21066723	4470.582671	0	1359.628718	3216.5
21067063	51840.14728	0	1486.03437	4250.334097
21067551	1081.182342	0	1425.43438	3424.55058
21067553	417.8885556	0	1425.43438	3424.55058
21068051	7351.321225	0	1445.29071	3590.776462
21069041	5914.282211	0	1497.706246	3904.815807
21070013	18264.69162	0	1572.721191	5149.719705
21071001	635.6398901	0	1154.826647	3222.687245
21071003	29208.46106	0	1371.121615	3222.687245
21072093	22682.91624	0	889.8278631	3234.712781
21072583	2532.746369	0	1471.017682	5573.111319
21073083	3939.089374	0	1542.693276	3586.186142
21073571	1775.340658	0	1727.880654	5849.75
21074071	8.815931744	0	1509.535011	4186.23344
21074561	1025.218464	0	1440.593413	3558.943039
21075061	730.3087686	0	1643.150491	3282.226819
21076051	2816.387554	0	1440.708807	3560.926574
21077043	4349.505502	0	1510.225564	3554.37033
21078032	5899.42076	0	1410.179664	3261.594817
21078033	45052.59887	0	1410.179664	3261.594817
21079023	0	0	1476.931243	3445.405997
21080093	8253.127977	0	1542.844652	3685.590506
21080583	25543.30356	0	1357.119302	3149.875
21081081	0	0	1886.344314	5876.301618
21081083	401.9338949	0	1886.344314	5876.301618
21082073	0	0	1509.46777	4094.048535
21082561	10559.81037	0	1460.467015	3673.537554
21083061	5393.917443	0	1471.552563	3742.191755
21084051	3146.606719	0	1437.278518	3536.458326
21084543	0	0	1435.371141	3433.029263
21085041	258.6106735	0	1888.641919	5906.209881
21086031	11840.47129	0	1447.153	3600.408046
21087021	729.183405	0	1509.46777	4160.240891
21088013	7106.705785	0	1421.409566	3386.137782
21089003	2661.968643	0	1509.46777	4137.941928
21090073	7858.659575	0	1586.085141	5486.276933
21090561	1948.480816	0	1444.952342	3590.083157
21091063	3644.711123	0	1462.090734	3502.246901
21092051	2798.612353	0	1397.995268	3310.375044
21092391	727.2829528	0	1723.980403	5849.75
21092701	7032.236129	0	1456.76255	3652.507517
21093041	394.4957469	0	1397.234289	3281.067294
21093043	13351.12836	0	1031.976886	3281.067294
21094031	109.0847077	0	1369.615965	3149.875
21094033	14890.98357	0	1369.615965	3149.875
21094521	671.1093553	0	1642.536439	3280.295049
21095023	118562.5307	0	1493.245208	6724.75
21095513	6251.108204	0	1817.862669	5330.63193
21096011	3128.743089	0	1650.961641	3330.159048
21097003	35863.57336	0	1250.244957	4812.56936
21097593	6455.744186	0	1477.624192	3594.682948
21098091	13589.1764	0	1464.023427	3687.720817
21099081	48.50553927	7144.45	1886.507346	5883.836957
21100051	3912.593783	0	2331.538124	5977.819377
21100053	0	0	2331.538124	5977.819377
21100391	656.2596026	0	1725.189403	5849.75
21101042	0	0	1382.544437	3149.875
21101043	43771.98812	0	1382.544437	3149.875
21102031	5537.069449	0	1411.606511	3356.691047
21102033	68.38595721	0	1411.606511	3356.691047
21102373	16588.34013	0	1382.544437	3149.875
21102781	0.001557943	0	667.5833303	3149.875
21102783	19397.91657	0	1365.717767	3149.875
21103023	1842.427946	0	1509.46777	4039.068052
21104013	28840.93	0	1367.423987	3216.5
21105001	5126.137127	0	1439.323893	3549.56923
21106092	1619.376971	0	1382.544437	3149.875
21106093	21661.96578	0	1382.544437	3149.875
21106583	7536.374036	0	1124.752583	3957.971384
21107083	14229.09491	0	1467.53683	3491.47425
21108073	17773.4057	0	1488.352873	4198.062178
21108561	1221.677897	0	1830.258263	5051.420356
21109062	4686.481327	0	1420.348052	3219.795988
21109063	0	0	1420.348052	3219.795988
21110031	5908.476022	0	1436.264019	3528.77238
21110291	725.9532734	0	1878.887701	5870.688743
21110523	22256.18632	0	1545.828434	5365.393709
21110783	42029.80671	0	1408.796137	3295.506804
21111022	1205.74994	0	1503.454644	3466.929982
21111023	12722.35121	0	1503.454644	3466.929982
21112011	975.4094631	0	1645.29574	3288.03581
21112503	4102.359198	0	1470.219458	3602.823366
21113001	1756.95772	551.78	1661.908733	3350.776326
21114091	6.425924301	0	1509.46777	4087.48774
21114093	68.96567332	0	1509.46777	4087.48774
21115081	1272.467083	0	1509.46777	4041.6733
21115083	3168.033169	0	1509.46777	4041.6733
21115321	0	0	1830.258263	5310.486858
21115733	8016.195712	0	1492.329221	5375.773999
21116073	46258.49385	0	1395.881013	4944.340251
21116313	4656.908094	0	1526.157647	4301.659338
21116723	3535.931709	0	1517.487845	4253.270675
21117061	1529.610333	1379.29	1440.777912	3558.221735
21117221	1130.894715	0	1511.172471	4207.825354
21117483	6850.124463	0	1420.893881	3138.171853
21117631	1529.658478	0	1830.258263	5070.239283
21117633	199.526564	0	1830.258263	5070.239283
21117891	9178.971154	0	1455.728383	3643.394265
21118053	14534.0257	0	1526.673586	5002.624586
21119043	15094.96577	0	1543.280636	3803.957188
21119532	0	0	1468.280461	3382.838997
21119533	0	0	1468.280461	3382.838997
21120013	14411.33214	0	1643.298542	6733
21121003	14944.35692	0	1400.67966	3303.733532
21122092	11809.68181	0	1365.823806	3149.875
21122093	28808.64977	0	1365.823806	3149.875
21122333	0	0	1509.46777	4099.456973
21122741	312.4500042	0	1894.908185	5945.691193
21123083	42019.94839	0	1508.285606	3802.855513
21124071	33690.92996	0	1334.411824	3698.889496
21124561	4491.059799	0	1333.827015	3700.653818
21125063	35816.1395	0	1353.84165	3149.875
21126053	49558.71144	61.17	1297.450137	3216.5
21127043	32754.39763	0	1404.661065	3310.214108
21128031	17388.41265	0	1446.924409	3592.971435
21128521	232.1546813	0	1830.258263	5216.214194
21128523	27.05180435	0	1830.258263	5216.214194
21129021	8293.82563	0	1460.755429	3671.973094
21130091	17.04574461	0	1879.477612	5849.75
21140071	2617.330878	0	1868.671582	5849.75
22000532	596.500517	0	1779.528186	3039.235837
22001032	1607.838024	0	1304.194797	2298.958789
22002022	1325.784068	0	1305.219977	2279.828482
22002512	4305.218696	0	1554.35849	2443.972556
22002772	1790.080032	0	1606.458236	2537.449831
22003012	49038.14753	0	1329.274275	2192.621623
22004002	26658.08093	0	1543.503951	2282.739543
22004003	595.2176557	0	1543.503951	2282.739543
22004592	0	0	1637.754292	3742.078015
22004593	6804.002811	0	1637.754292	3742.078015
22005092	0	0	1378.522994	2623.304859
22005093	0	0	1378.522994	2623.304859
22006082	0	0	1334.629223	2412.799226
22007072	3734.316563	0	1739.710284	3525.496678
22008063	9332.670031	0	1132.085712	3636.433876
22009052	0	0	1375.426863	2210.08884
22009542	3021.696832	0	1375.867157	2320.220925
22010022	0	0	1376.307451	2430.353009
22010512	5861.459764	0	1423.532574	2240.827323
22011012	641.3117058	0	1881.449252	4885.552214
22011013	29003.07102	0	1881.449252	4885.552214
22011503	41907.49057	335.7	1309.370086	5140.226609
22011762	0	0	1370.78136	2302.880316
22012002	47043.35209	0	1311.038116	2266.454739
22012003	211.3404031	0	1311.038116	2266.454739
22013093	24208.81172	0	1844.733477	5890.612703
22014082	0	0	1307.997049	2249.718457
22015072	35729.23044	0	1317.365812	2202.084837
22015562	566.016426	0	1562.416358	2661.882511
22015722	1395.238246	0	1576.575635	2494.616023
22016062	18763.76585	0	1544.986337	2256.31555
22017052	741.5533432	0	1564.583866	3490.663728
22017053	22683.04272	0	1564.583866	3490.663728
22017392	418.9954275	0	1723.203573	2888.169921
22017702	13630.71085	0	1315.08401	2218.78909
22018042	7038.550066	0	1423.424932	2220.598269
22019032	5072.758267	0	1849.787885	4554.402155
22019033	107733.2368	0	1314.669788	4554.402155
22019192	13856.96969	0	1325.704557	2081.362027
22019292	2582.171451	0	1724.884098	3414.98648
22019452	6686.714206	0	1313.365088	2171.766899
22019602	6002.390054	0	1331.497758	2152.905811
22019882	14655.04962	0	1662.886892	3299.240536
22020002	5579.835021	0	1317.011161	2135.91139
22020003	3294.38977	0	1317.011161	2135.91139
22020262	47926.41285	0	1354.705582	2109.208716
22020592	22749.83458	0	1311.476617	2267.767687
22020752	5298.698781	0	1388.930295	2390.728359
22020832	4036.614299	0	1344.27563	1987.048691
22020912	3836.314158	0	1648.410284	2633.153372
22021092	2840.966167	0	1488.781692	2482.455546
22021172	2927.3343	0	1662.378009	2945.782023
22021332	311.0636461	0	1544.387117	2423.592599
22021742	10051.87024	0	1304.757	2333.591334
22021743	1639.817376	0	1304.757	2333.591334
22022082	24013.21668	0	1316.859716	2194.977381
22022512	10694.01485	0	1538.397925	3360.572354
22022513	39518.48024	0	1538.397925	3360.572354
22023072	2346.797202	0	1630.867606	3489.433709
22023073	757.5496233	151.74	1630.867606	3489.433709
22024062	14869.52066	0	1322.399531	2124.227826
22024552	12209.00701	0	1691.794812	3056.830639
22025052	6968.460078	0	1755.057405	3691.089886
22025053	0.436428512	0	1755.057405	3691.089886
22025392	5810.404899	0	1318.665558	2117.111867
22025542	1073.743055	0	1623.204476	2634.434424
22026042	31112.29935	0	1341.543761	2127.177844
22026532	10238.198	0	1312.344636	2156.204964
22026533	0	0	1312.344636	2156.204964
22027032	12857.92656	0	1333.337918	2046.236582
22027112	5871.675412	0	1315.179112	2153.695611
22027292	1565.300893	0	1342.8908	2013.508147
22027372	25611.89506	0	1545.802977	2234.088849
22027522	4749.556885	0	1606.510959	3565.969536
22027523	3751.831177	0	1606.510959	3565.969536
22027782	29825.36682	0	1451.709971	2508.279115
22028022	35.43831682	0	1575.727347	2646.548931
22028512	33697.50625	0	1750.176507	3363.758469
22029013	72148.7795	0	1643.371165	5688.380496
22030083	55257.80308	0	1940.688845	5831.720637
22031072	98.10528254	0	1692.406772	3845.290168
22031073	24504.62673	0	1692.406772	3845.290168
22032062	9392.777541	0	1860.270613	5093.533312
22032063	71756.78219	0	1860.270613	5093.533312
22032303	42191.23791	0	1292.104851	4304.172626
22032552	1117.815811	0	1544.671779	2380.25989
22032712	372.2049429	0	1699.97795	2805.776498
22033052	27.93912351	0	1542.698371	2310.207979
22033053	1236.553178	0	1542.698371	2310.207979
22033542	18752.6764	0	1762.851678	3429.603269
22034042	4323.981297	0	1416.041478	2252.591684
22034202	11655.12346	0	1341.302052	2050.89546
22034532	90217.48823	0	1743.591455	3235.83646
22035032	0	0	1351.992373	2257.257005
22036022	1269.768483	0	1578.769239	3460.555772
22036023	1564.822826	0	1578.769239	3460.555772
22037012	16075.96916	0	1306.642163	2262.318687
22037502	10314.93031	0	1768.530851	3499.632876
22038002	12435.12217	0	1538.7739	3021.971187
22038592	3232.999242	0	1466.868681	2423.627187
22039092	50174.74262	0	1439.261846	2823.159377
22039093	4164.450891	0	1439.261846	2823.159377
22040062	0	0	1360.183528	2329.972064
22041052	6135.031834	0	1398.564461	2591.463081
22041542	253.8502466	0	1621.184541	2564.801614
22042042	7234.840995	0	1486.275064	2328.122434
22043032	11760.53574	0	1627.899823	2605.521283
22043522	7358.913135	0	1463.003835	2296.150571
22044023	97288.12156	10.94	1445.701245	5212.678441
22045013	11754.5777	0	1498.041473	3441.794966
22045502	16088.10047	0	1760.357896	3860.999022
22045503	2111.902746	0	1760.357896	3860.999022
22046002	0	0	1309.348465	2267.916943
22046593	2591.795814	0	1312.410069	2189.157954
22047092	6381.202941	0	1401.006877	2243.438081
22048082	9650.436204	0	1410.395096	2255.320201
22049072	5159.709517	0	1502.564781	2464.03128
22050032	8293.054072	0	1485.902696	2374.90884
22051022	38746.00274	0	1511.990853	3088.470544
22051023	22614.73212	0	1511.990853	3088.470544
22051512	47.63273091	0	1647.631673	2737.51121
22052012	6601.51743	0	1524.030405	2409.201996
22052502	0	0	1324.234927	2301.63228
22052762	9619.734875	0	1320.996608	2132.036783
22053002	24606.20004	0	1487.427972	3241.158059
22053003	28865.34696	0	1487.427972	3241.158059
22053592	26229.55556	0	1702.334665	3246.671366
22054092	4424.587609	0	1309.056699	2233.631674
22054582	1351.153972	0	1301.397167	2339.438089
22054583	0	0	1301.397167	2339.438089
22055082	26570.81976	0	1542.860571	2329.713329
22055083	8940.412533	0	889.8083797	2329.713329
22055162	8970.489976	0	1337.165752	2107.399919
22055243	63245.96051	0	1927.25551	5261.533871
22055322	11228.0771	0	1727.301335	3563.621417
22055323	0.001347787	0	1061.750755	3563.621417
22055402	773.3436735	0	1303.547679	2286.890157
22055572	3514.051501	0	992.0664229	2369.487736
22055573	4099.83693	0	1541.534356	2369.487736
22055652	23687.96765	0	1729.46949	3078.42019
22055732	0	0	1334.413672	2086.250254
22055812	10281.61325	0	1541.543444	2316.36271
22055992	2471.396953	0	1410.586166	2234.607458
22056073	29131.63405	0	1182.153494	3443.420092
22057062	20953.21569	0	1336.767104	2028.247324
22057063	4766.921968	0	1336.767104	2028.247324
22058052	4839.247696	0	1302.392006	2301.485674
22058053	3294.614178	0	1302.392006	2301.485674
22058542	0	0	1302.504081	2382.270936
22058543	0	0	1302.504081	2382.270936
22059042	0	0	1592.427662	3616.005134
22059043	1260.213405	0	1592.427662	3616.005134
22059532	59.36317528	0	1641.436772	2615.845718
22060013	6896.556777	0	1513.801535	3461.158974
22060502	2712.865601	0	1581.953332	2527.908519
22061002	362.8643421	0	1302.41594	2363.081287
22061003	3281.726639	0	1302.41594	2363.081287
22062092	6088.049498	0	1541.810154	2429.642464
22062093	17644.28508	0	1541.810154	2429.642464
22063082	1543.67126	0	1305.608237	2302.533322
22063572	8970.459912	0	1296.670665	2103.211763
22064072	9752.602465	0	1539.450761	2305.413519
22065062	854.1386971	0	1516.600818	2383.572084
22066053	66812.37026	0	1410.082155	4993.840542
22066542	27219.44962	0	1823.564707	4758.821991
22066543	26136.70371	0	1823.564707	4758.821991
22066702	3226.176941	0	1303.758652	2271.087196
22066962	25.43579571	0	1309.121384	2194.594107
22066963	10.82496082	0	1309.121384	2194.594107
22067042	19426.33639	0	1414.213057	2537.570987
22067532	4928.007576	0	1312.205363	2186.268658
22068032	8910.643069	0	1307.408601	2353.646151
22069022	950.8213194	0	1380.652819	2265.749549
22069512	14238.01807	0	1328.953018	2149.142584
22070092	54487.2149	0	1405.711365	2352.323357
22071082	940.6543137	0	1209.234594	2267.284306
22072072	71.97299615	0	1599.082091	2524.624818
22073062	33.78569747	0	1520.562065	2670.510582
22073552	0	0	1588.828515	3181.547612
22074053	16774.70745	0	1355.83689	4066.113989
22075042	4656.967332	0	1342.874128	2571.628013
22075043	137.2169109	0	1342.874128	2571.628013
22075532	5069.7139	0	1422.557383	2269.542387
22076033	115768.8389	0	1902.821541	5457.316681
22077022	3740.746723	0	1319.023113	2133.295278
22077023	1418.418837	0	1319.023113	2133.295278
22077512	6685.488214	0	1316.652812	2253.844539
22077772	2815.338229	0	1553.024347	2514.862663
22077932	14774.5312	0	1544.989387	2274.071023
22077933	393.1056281	0	1544.989387	2274.071023
22078012	2103.486279	0	1713.184174	2905.55356
22078502	245.8492364	0	1560.941883	3308.964726
22078503	2756.87391	0	1560.941883	3308.964726
22079002	8181.178478	0	1123.188564	2071.809222
22079342	0	0	1558.796311	2781.007378
22079592	1071.889859	0	1596.013571	2775.757563
22080072	6244.816074	0	1430.457615	2260.866565
22081062	5588.946092	0	1445.732298	2282.255919
22082052	11364.28585	0	1566.612566	2502.468193
22083042	22313.35205	0	1329.112584	2070.808467
22084032	13089.42285	0	1308.52626	2180.093484
22085022	4771.321322	0	1307.867272	2421.545626
22085023	244.7950753	0	1307.867272	2421.545626
22085513	10046.37163	0	1523.630426	3591.83754
22086012	1273.418745	0	1345.815625	2180.938212
22086502	19059.66521	0	1763.208421	3067.076919
22087002	0	0	1928.080729	4933.453606
22087003	54320.57635	0	1928.080729	4933.453606
22088092	0	0	1351.010069	2380.862586
22088583	73022.00974	0	1835.741136	5289.089552
22088742	4181.932973	0	1567.167514	2956.238357
22089083	44728.51372	0	1197.203262	5125.52247
22090052	777.3341179	0	1562.635989	3205.5662
22091042	10631.48945	0	1443.035383	2340.358563
22091532	5184.925675	0	1358.301079	2180.091661
22092033	73554.64275	0	1229.143435	5387.31802
22093022	0	0	1749.401779	4117.643484
22093023	20519.93678	0	1749.401779	4117.643484
22093512	1014.580951	0	1421.448168	2225.798917
22093772	6865.275593	0	1387.587064	2350.518021
22094012	4445.96132	0	1442.825275	2252.364786
22094502	0	0	1317.386565	2325.446853
22095002	16642.43339	0	1474.541468	2492.965672
22095592	9410.453455	0	1717.042904	3429.901373
22096092	1172.62714	0	1349.825664	2196.87823
22096582	408.8174886	0	1666.499063	2865.391315
22097082	24008.61907	0	1434.586171	2521.914876
22097573	52035.24039	0	1802.763365	5659.490886
22098072	0	0	1310.639107	2291.872191
22098562	1454.713652	0	1417.565369	2226.722201
22098722	18764.34328	0	1349.585211	2009.964305
22099062	10982.59254	0	1340.858351	2151.504415
22099552	8630.346564	0	1415.779013	2280.178668
22099712	1581.201218	0	1302.524733	2296.858971
22099713	2887.072995	0	1302.524733	2296.858971
22100032	24277.13239	0	1644.663397	3023.233282
22100522	1096.549804	0	1317.403408	2127.489502
22101022	17896.56413	0	1481.805275	2743.247394
22102012	2420.414481	0	1415.510064	2224.481741
22103002	2854.199649	0	1583.371563	2500.072039
22103592	8359.070725	0	1743.432702	3377.405387
22103752	1217.449118	0	1429.129206	2232.613688
22103832	0	0	1332.053379	2212.163119
22103912	10623.93958	0	1492.043687	2612.64915
22104092	52448.00893	0	1373.098364	2176.531619
22105082	2044.642597	0	1312.493433	2339.410576
22106072	41306.53469	0	1727.000067	3379.531629
22106233	36309.41043	0	1720.435954	5679.606194
22106312	7147.740051	0	1562.665634	3569.347791
22106313	30877.52985	0	1097.401824	3569.347791
22106562	18349.95954	0	1327.632516	2126.623217
22107062	486.8333426	0	1648.473294	2655.255878
22108052	4687.824305	0	1526.411146	2606.533319
22109042	2538.163785	0	1520.270072	2738.755183
22109382	3550.562813	0	1429.24065	2233.140478
22109532	17296.37818	0	1692.022486	3541.237679
22109792	8247.627637	0	1379.247951	2348.170899
22110012	2986.980581	0	1549.780276	2432.030354
22110013	19922.8429	0	1549.780276	2432.030354
22111002	9.129036275	0	1548.936445	2489.855008
22111003	13659.50001	0	1149.113113	2489.855008
22112093	73105.63789	0	1092.402324	5016.5
22113082	0	0	1391.02201	2236.555669
22113572	595.9046067	0	1740.72163	3475.786603
22114072	274.323622	0	1368.064772	2340.160016
22115062	3244.88801	0	1510.246796	2437.069592
22116052	540.8982241	0	1574.723486	2473.039036
22117042	3100.997365	0	1444.543345	2409.501699
23001012	246.0315931	0	2101.548326	3756.127919
23001502	3013.396662	0	1555.036909	2535.270243
23002002	3841.76832	0	1548.316508	1966.990241
23003092	7462.875443	0	1771.119547	2885.911167
23004082	18050.09051	0	1609.072798	2670.562311
23005072	2082.775375	0	1548.316508	2215.172648
23006062	297.1967022	0	1877.625342	3420.622015
23007052	15630.71709	0	1840.513393	8000
23007542	17766.83807	0	1548.316508	1985.562823
23008042	1278.37235	0	1796.451307	3299.277947
23009032	7392.285289	0	1592.438043	2230.588671
23010002	166.7830019	0	1875.471738	2493.143353
23011092	6026.770503	0	1785.743441	3597.115429
23012082	3317.278047	0	1656.314164	2591.623288
23012572	714.8876792	0	1559.694701	2075.126144
23013072	7166.018075	0	1859.556262	3371.480598
23014062	534.2910987	0	1881.189928	2409.361459
23015052	4576.460824	0	1594.712658	2676.438939
23016042	3050.094304	0	1847.975051	3370.366201
23017032	22402.77962	0	2054.553592	3747.894855
23018022	915.6906303	0	2024.426102	4794.092806
23018512	22123.64712	0	1742.068352	2923.097882
23019012	5131.399581	0	2261.271761	3622.050874
23019502	594.780269	4.34	1645.134321	2601.62806
23020082	13837.19335	0	2129.612756	3930.799929
23020572	1649.138452	0	1548.316508	1983.427485
23021072	5647.752469	0	1642.248708	2491.263788
23022062	9663.760256	0	1981.794384	3214.250398
23023052	8511.671494	0	1548.316508	1965.334067
23024042	75236.07581	0	1628.673636	2312.085548
23025032	2597.95114	0	2129.198893	3814.691449
23026022	12975.16298	0	1548.316508	1970.340788
23027012	3564.486959	0	1780.61282	3253.24581
23028002	42708.30519	0	1604.388864	2295.867172
23029092	1421.40643	0	1639.888872	2471.384055
23030062	16169.64039	0	1604.071133	2311.588381
23031052	8537.79247	27.05	1555.624863	2145.297489
23032042	11765.86102	0	1979.459	3612.25615
23033032	11028.12195	0	1876.613604	3473.499157
23034022	10148.02688	0	1476.700586	2583.5
23035012	2446.763603	0	1903.171474	2676.488305
23036002	750.9688897	0	1623.179944	2791.701508
23036592	14155.93079	0	1581.720572	2145.272201
23037092	8410.596059	0	1844.70104	2264.075672
23038082	1231.059015	0	1926.295448	3400.041153
23039072	7629.574749	0	1548.316508	1994.415545
23039312	7950.270571	0	1647.924967	2461.964502
23039562	555.6697706	0	1897.246061	2626.771813
23040042	14449.84885	0	1548.316508	2213.727339
23041032	43362.14858	0	1443.044718	2155.442353
23042022	12731.47375	0	2194.143775	3524.317798
23042362	14015.87741	0	1548.316508	2583.5
23042512	108.4144407	0	1548.316508	1961.09286
23042692	5733.104727	0	1742.376998	2830.80531
23042772	1179.868297	0	1923.990304	4132.573765
23042852	25.88641105	0	1865.767949	2426.093349
23043012	3007.257202	0	1898.021073	3469.240388
23043502	12533.7235	0	1563.852755	2161.296902
23044002	0.009258473	0	971.253323	2377.391569
23044592	4257.563314	0	1761.823811	3511.481967
23045092	1443.819465	0	1381.249451	2210.293477
23046082	1543.978489	0	1594.024817	2236.514914
23046572	1708.076663	0	1544.306834	2125.445452
23047072	92826.86458	0	1548.316508	1984.635633
23048062	0	0	1967.733436	3616.982792
23049052	1640.898054	0	1562.02378	2157.205031
23049542	3032.514143	0	1869.494011	2441.944037
23050012	9899.399934	0	1394.421106	2583.5
23051002	525.0256151	0	1876.161103	2392.060653
23052092	16294.23627	0	1570.209601	2101.431606
23052332	130.2452209	0	1878.519281	2511.916442
23052662	3431.09583	0	1684.439726	2736.858157
23053082	9165.896418	0	1419.033263	2583.5
23053322	10667.89053	0	1711.597958	4833.5
23053572	6027.429097	0	1795.016482	3678.562512
23054072	8844.60513	0	1940.504113	4000
23055062	379.4739612	0	1862.328048	4000
23056052	25901.91402	0	1481.852095	2284.957333
23056542	14326.13217	0	1568.115549	2104.479298
23057042	1431.004283	0	2048.939437	3804.604693
23058032	101.6545296	0	1554.22238	2243.077393
23059022	9970.308772	0	1512.556849	2245.26556
23060092	14607.10765	0	1785.972003	4055.886337
23061082	7903.891001	0	1572.754342	2186.299113
23062072	1641.340513	0	1779.060684	3573.648939
23062562	608.1845862	0	1866.554278	2429.683825
23063062	10730.94788	0	1209.12149	2279.76784
23064052	35788.88657	0	1564.217981	2063.256907
23065042	1033.910761	0	1649.485769	2510.148994
23065532	2792.549221	0	1548.316508	1972.28763
23066032	10130.38147	0	1610.192832	2307.70747
23067022	46501.55242	0	1795.375269	4833.5
23068012	3964.543504	0	1837.584507	4833.5
23069002	12542.24128	0	1852.622613	4833.5
23070072	9701.454991	0	1785.625565	8000
23071062	1263.126449	0	2330.739971	3702.085365
23072052	4168.557945	0	2133.975614	3801.172661
23072542	107.607625	0	1548.316508	1961.995988
23073042	1737.428563	0	2245.310732	3612.1864
23074032	4928.351632	0	1822.180908	3387.761395
23075022	5957.108683	0	1985.588111	3676.62018
23076012	16694.43511	0	1803.690262	8000
23076352	14603.09801	0	1632.696235	2356.70206
23076502	0.31772057	0	1852.689637	2325.374862
23077002	3219.738048	0	1852.860039	2319.928864
23078092	11546.722	0	1530.434003	1968.76611
23079082	8726.511497	0	1548.316508	1974.327865
23080052	9390.493168	0	1548.316508	2107.06493
23081042	8484.45355	0	2185.552811	3995.510979
23082032	4153.035735	0	1548.316508	2218.537652
23083022	2612.315681	0	2110.758261	3811.733339
23083512	2161.412923	0	1726.112562	2809.765795
23083772	20301.1523	0	1554.578501	2135.226059
23084012	2570.950323	0	2310.347343	3703.971006
23085002	23916.28637	0	1711.965243	2654.782001
23086092	16865.06826	0	1459.777569	2202.237209
23087082	54585.66843	0	1758.924665	4833.5
23088072	8077.116637	0	1548.316508	2208.422006
23089062	13075.19703	0	1548.316508	1971.986398
23090032	808.5377577	0	1377.997588	2121.288304
23091022	1409.246804	0	1876.58181	2388.067085
23092012	2541.866858	0	1889.140586	3435.133901
23093002	3902.788931	0	1564.022111	2083.977628
23094092	2289.690263	0	1465.293818	2225.86217
23094582	1331.872678	0	1676.822552	2797.990225
23095082	1103.447859	0	1852.882865	4000
23096072	108.2117636	0	1884.972995	2552.025278
23097062	217.5615959	0	1858.883322	2371.283299
23098052	188.4226598	0	1877.299221	2406.283129
23099042	3863.633179	0	1548.316508	2128.880424
23100012	2119.529583	0	1771.675038	4833.5
23101002	1325.805282	0	1872.894277	2385.898977
23102092	858.8240968	0	1575.543621	3056.208732
23102582	1318.658273	0	1572.357665	3052.896977
23103082	14298.44141	0	1548.525135	2478.146959
23104072	5487.338156	0	1597.56902	2260.840494
23105062	31915.39931	0	1665.695252	2492.933593
23106052	262.8326022	0	2152.16252	3847.108978
23107042	15367.20165	0	1585.954916	2193.503162
23108032	307.113847	0	1902.186259	4023.861177
23108522	6.526740474	106.74	1887.870053	2578.514039
23109022	7688.487388	0	1732.026828	2757.416006
23109512	101.6545296	0	1562.232229	2253.952835
23110092	555.2251247	0	1558.260803	2255.805021
23111082	105.344635	0	2102.240528	3738.807436
23112072	943.3395953	0	1832.45177	3330.144636
23112312	6541.912433	0	1880.752536	4105.328832
23112642	1974.497418	0	1497.686128	2321.247334
23113062	23164.84673	0	1695.499164	2748.976933
23113552	134.6615923	0	1820.921815	4000
23114052	64805.18467	0	1683.175295	2592.333016
23115042	19083.25766	0	1802.980196	8000
23116032	2830.276829	0	1493.488893	2486.641138
23117022	637.0049003	0	1540.503852	2234.962287
23118012	24486.33387	0	1775.707982	4833.5
23119002	4806.88657	0	1643.050162	2834.255333
23119592	5686.451814	0	1798.858244	3269.255343
23120072	17894.52711	0	1548.316508	2109.663551
23121062	5112.651818	0	1881.461428	3413.083739
23122052	63814.65845	0	1579.945369	2145.761454
23123042	5999.253308	0	1436.27742	2583.5
23124032	11211.89231	0	1578.75822	2144.088739
23125022	2364.763343	0	1808.560892	4833.5
23126012	1792.086011	0	1566.150264	2127.655001
23127002	11574.178	0	1707.37153	2683.279389
23128092	15371.36643	0	1548.316508	2098.628993
23129082	32271.11023	0	1552.401929	2134.1717
23130052	19789.41124	0	1780.896775	3044.928518
23131042	18276.8154	0	1836.527651	8000
23132032	42319.74591	0	1449.869898	2165.08703
23132522	33.93877019	0	1835.820232	3379.114434
23133022	31234.65879	0	1536.753636	2476.019834
23133512	4302.026179	0	1586.235677	2190.183499
23134012	24281.17471	0	1358.23408	2583.5
23135002	3486.428797	0	1571.676568	2097.685874
23135592	2148.602843	0	1421.489652	2263.548828
23136092	10111.58915	0	1544.387082	2583.5
23137082	1576.325353	0	2005.398551	3772.493558
23137572	4323.639201	0	1573.403243	2275.957148
23138072	54.01707943	0	1569.216908	2265.280199
23139062	20140.36816	0	1548.316508	2205.446129
23139552	2930.587972	0	1561.15159	2251.664047
23140032	3686.149016	0	1937.334744	3568.079967
23141022	20856.87323	0	1253.817357	2583.5
24001092	5750.939786	0	1890.493044	4634.272957
24002082	14722.56331	0	1722.939511	5417
24003072	6317.567155	0	1696.187202	4302.016621
24004062	114.738495	0	1860.462175	4667
24005052	6906.954533	0	1918.855851	4667
24006042	41.46103696	0	1840.730874	4667
24007032	3370.590261	0	1694.715674	4678.194046
24008022	5697.166988	0	1718.653206	4390.390551
24009012	3778.440305	0	1859.165101	4667
24010082	27393.96209	0	1747.100624	4110.547786
24011072	10498.96242	0	1675.019003	4667
24012064	17.73577794	0	2105.331507	7000
24013052	6907.170661	0	1789.864831	4667
24014044	123.3869853	868.89	1469.438849	7000
24014532	8207.134825	0	1662.111647	4667
24015032	0	0	1979.207038	4618.667861
24016022	2.452625538	0	1674.623843	4517.386853
24016512	157.3008355	0	1777.361888	4505.584063
24017012	0	0	1740.693872	4658.605576
24018002	0	365.53	1829.61933	4812.350391
24018004	0	0	1829.61933	4812.350391
24018592	2295.440064	0	1633.587794	4407.849064
24019092	922.480957	0	1706.151082	4529.14091
24020062	9405.776183	0	1941.313012	4590.775672
24021052	1380.747779	0	2068.263924	4689.370292
24022044	37.79756632	491.87	2141.145225	7000
24023032	17763.13819	0	1761.675343	4667
24024022	2434.368486	0	1944.126468	4736.06995
24025012	4606.262777	0	1687.597402	4667
24026002	373.6512731	0	1894.910218	8083.5
24026004	69.27124049	0	1894.910218	8083.5
24027092	0	0	1997.6752	4520.530648
24028082	66.78624358	0	2122.071485	4775.022352
24029072	0	0	1863.909523	4667
24030042	1436.198675	0	1899.464946	4599.470774
24031032	2757.543645	0	2065.051003	4623.415641
24032022	641.0858303	0	1810.508327	4667
24032514	0	0	2004.230338	7000
24033012	534.2937947	0	1836.296253	4667
24034002	9464.833372	0	2318.84755	4860.029329
24035094	84.01878215	0	2139.452566	7000
24036082	59.37547526	0	1919.856411	7000
24036084	8.684771008	0	1919.856411	7000
24037072	4854.086837	0	1735.273518	4667
24037562	1198.49914	0	1739.55365	4459.260145
24038062	2148.212959	0	1850.841817	4537.012925
24039052	32.81876498	0	1808.006636	4667
24040022	0	0	1834.862003	4667
24041012	4816.28631	0	1646.36546	4393.346193
24042004	9.920167403	419.81	2151.195193	6250
24043092	25447.59175	0	1702.365292	4667
24044082	2487.652737	0	1667.544004	4667
24045072	2502.415198	0	1661.852182	4362.426899
24046062	618.1614874	0	1689.323201	4570.713343
24047052	3274.128863	0	1715.239574	4708.040546
24048042	3483.083633	0	2300.564827	4674.878924
24048532	193.2960057	0	1736.53002	4720.950487
24049032	701.7001837	0	1767.199071	4667
24050092	83.88164526	0	2157.603841	4811.226857
24051082	5332.520371	0	1656.831121	4418.746216
24052072	1276.758048	0	1793.504392	4667
24053062	164.0656131	0	1777.936041	4714.53637
24054052	31.60443662	0	1898.13125	4831.893792
24055042	1984.743129	0	1672.914109	4469.638363
24056032	1674.950904	0	2127.322369	4450.368631
24057022	4552.238647	0	2197.25683	4703.544378
24058012	3073.678972	0	1645.892578	4459.943545
24059002	24.87662218	0	1888.620142	4667
24060072	42.68094596	0	1912.763174	4667
24061062	1994.419865	0	1820.799779	4721.707575
24061554	0	0	1855.832875	4854.229076
24062052	0	0	1902.312311	4891.155466
24063042	7.586366782	0	1809.320371	4774.798722
24064032	0	0	1750.915651	4644.888501
24065022	0	0	1793.993043	4532.595851
24066012	59.73401361	0	2018.245012	4745.604344
24067002	2686.646354	0	1705.878206	4464.891956
24068092	419.5958017	0	2035.980067	4664.107359
24069082	30.22378922	0	1822.904468	4238.155831
24070052	0	0	1904.366441	4667
24071042	120.1031122	0	1977.091751	7000
24071044	0	0	1977.091751	7000
24072032	7822.594911	0	1678.334843	4278.359662
24072522	0	0	1918.283738	4667
24073022	2350.332386	0	1887.592345	4667
24074012	770.706625	0	1819.618824	4667
24075002	0	0	1963.438517	7000
24075004	35.50393758	0	1963.438517	7000
24076092	1322.861583	0	1811.238875	4667
24077082	69.03613484	0	1994.69945	7000
24077084	0.050874734	0	1994.69945	7000
24078072	22.12294111	0	1801.848697	4770.471445
24078074	7.692050856	0	1801.848697	4770.471445
24079062	0	0	2134.418883	4866.223332
24080032	11992.24507	0	1680.313189	4091.755739
24081022	0	0	1147.038329	7000
24081024	0	0	1147.088392	7000
24082014	0	0	2061.324806	7000
24083002	46.88292793	0	1957.929243	4985.502345
24083004	16.15045029	0	1957.929243	4985.502345
24084092	0	0	1785.907372	4202.002867
24085082	2923.485789	0	2029.850955	4729.782522
24086072	110.7397517	0	1935.521577	4667
24087062	2170.891373	0	1769.834103	4667
24088052	644.4651256	0	1627.580111	4422.383155
24089042	8839.502444	0	2250.208794	4815.866469
24089532	0	0	1962.814783	7000
24089534	87.59186483	0	1962.814783	7000
24091002	0.78373845	0	1946.888893	4947.765301
24092092	16.59792768	0	1853.910165	4847.906292
24092094	0	0	1853.910165	4847.906292
24093082	1320.792534	0	1817.724644	4259.627399
24093322	0.38853238	0	1698.649774	4571.535315
24094072	3583.999092	0	1833.090017	4667
24095062	1332.953303	0	1734.360406	7000
24096052	2901.679979	0	1674.270113	4448.07264
24097042	7674.935914	0	1682.381104	4367.845922
24098032	9.618252105	0	2226.923645	6250
24098034	134.5461892	0	2226.923645	6250
24099022	3235.351563	0	1685.676711	4684.775777
24100092	820.0543947	0	1888.596015	4667
24101082	37.66020406	0	1650.864946	4489.431967
24102072	0	0	1802.556452	4233.5
24102562	4171.210994	0	1678.358492	4667
24103062	22.45435509	0	1759.536773	4671.960077
24104052	1654.916201	20	1734.841015	6250
24104054	95.44164373	0	1734.841015	6250
24105042	1029.060877	0	1859.786265	4667
24106032	0	0	1809.936654	4667
24107022	554.9227974	0	1782.791893	4361.4
24108012	0	0	1881.73911	4667
24109002	337.5562232	0	1709.452951	4566.047765
24110072	5140.646256	0	1769.843975	4361.4
24110562	2520.824298	0	1655.51384	4667
24111062	338.9947578	0	1729.637681	4575.447609
24112052	1713.892719	0	1821.832776	4709.40219
24114032	5528.52725	0	1779.581104	4466.242167
24114292	3386.617382	0	2265.638061	4783.321711
24115022	10.93408431	0	1860.05688	4845.110276
24116012	3231.418381	0	1621.850128	4411.172591
24117002	211.9516622	0	2121.213665	4796.741087
24118092	272.7623166	0	1895.530068	4492.437874
24119082	1424.866451	0	1797.902791	4667
24120052	94.31221222	0	1970.207594	7000
24120054	0	0	1970.207594	7000
24121042	2555.904777	0	2023.990516	4628.67966
24122032	8.204854247	215.95	2048.392539	7000
24122034	30.6949458	0	2048.392539	7000
24123022	89.07597896	0	1850.172506	4799.699735
24124012	1668.187086	0	1922.982441	4632.721654
24125002	10.45248636	0	1832.028258	4667
24125592	2581.095816	0	1734.012673	7000
24126092	24.53093652	0	1723.718334	4607.129513
24127082	0.399921057	0	1718.291755	4617.01353
24128072	368.058837	0	1762.12744	4364.706289
24129062	7010.076773	0	1999.087057	4601.790569
24130032	772.6942445	0	2054.337007	4551.625175
24131022	0.126774866	0	1740.955577	4648.416304
24132014	0	0	2102.08032	6250
24133002	1.445173708	0	1912.174305	4889.370591
24133592	7852.010751	0	1685.763361	4178.546035
24134092	3292.585926	0	1978.611594	4543.003272
24135082	100.7690988	0	1820.641645	4780.364334
24135572	1537.449136	0	1823.760368	4208.46328
24136072	407.6341776	0	1755.677323	4667
24137062	568.6217743	0	2000.912425	4650.603904
24138052	1075.435825	0	1786.970345	4158.035181
24139042	291.7924677	0	1737.196777	7000
24140012	16.22871799	0	1784.747187	4695.064769
24141002	289.4985289	0	1945.405002	4252.418337
24141592	982.6864587	0	1815.680414	4518.31271
24142094	498.942892	0	2149.79526	7000
24143082	20.16748531	0	1927.382928	4522.466856
24144072	3722.061876	0	1734.358888	8083.5
24144074	653.9193847	0	1734.358888	8083.5
24144562	1632.474684	0	1791.401757	4681.115596
24145062	879.3801474	0	1800.009748	4667
24146052	5093.863594	0	1735.561958	4667
24147042	18.30384366	0	1884.246357	4890.899686
24147044	10.94641631	0	1884.246357	4890.899686
24147532	0	0	1867.719013	4086.529015
24148032	0	311.88	1782.011667	4736.578944
24149022	67.37694436	0	1800.164664	4202.823716
24150084	0	0	3177.409362	7000
25001062	5532.570984	0	3188.793699	6333
25002052	4663.079801	0	3340.053449	6333
25003042	206.4780075	0	2668.52835	5707.025
25004032	321.9825835	0	2664.862527	5707.025
25005022	184.9400515	0	2423.751287	5707.025
25005362	6888.559959	0	2609.243159	5827.255322
25005772	1772.916355	0	2645.471838	5707.025
25006014	76.24955382	0	2714.883329	5761.180622
25007002	1156.369006	0	3162.68486	6333
25007342	2849.247205	0	2509.537347	5707.025
25007752	3753.44381	0	3307.544924	6333
25008092	228.1532143	0	2416.024636	5707.025
25008094	3.668599274	0	2416.024636	5707.025
25009082	236.7369329	0	2640.79199	5707.025
25010052	1542.233721	0	2412.334675	5707.025
25011042	90.8407947	0	2650.745384	5707.025
25011532	2069.756444	0	3305.595444	6333
25012032	0	0	2666.528901	5707.025
25013022	1326.028389	0	3676.516497	5815.604485
25013512	239.3959605	0	2444.226913	5707.025
25014014	1.485227766	0	2390.466747	5295.908971
25015002	2342.396405	0	2638.756073	5707.025
25015342	146.0648048	0	2230.425311	5707.025
25015752	4915.652055	0	2572.069416	5767.690544
25016092	6058.869103	0	2640.495524	5707.025
25017082	21960.09042	0	2555.753513	5741.220427
25018074	0	0	2609.825115	5707.025
25019062	114.9426311	0	2412.334675	5707.025
25020032	2882.478419	0	3270.734675	9066.67
25020522	0	0	3287.380122	6333
25021022	162.294121	0	3376.007849	6333
25021512	7830.102444	0	2695.802051	5707.025
25022012	165.7661894	0	3317.750551	6333
25023002	1581.79379	0	3443.700695	21000
25024092	2757.172233	0	3364.231095	6333
25025082	5312.782834	0	2494.930988	5707.025
25026072	2444.344614	0	3114.066729	6333
25027062	101.7049505	0	2522.164385	5707.025
25028052	562.1556748	0	1906.509724	6333
25029042	321.8416905	0	1928.554926	6333
25030014	52.64834295	0	2778.321739	5828.114569
25031002	8413.985616	0	2470.510592	5707.025
25032094	0	0	1699.835483	5707.025
25033082	6201.512902	0	3327.892016	6333
25034072	3539.541821	0	3323.593278	6333
25035062	468.0678633	0	2638.756073	5707.025
25035552	1515.708887	0	3328.492326	6333
25036052	431.2342125	0	2412.334675	5707.025
25037042	12824.59989	0	2040.782422	6333
25037532	7174.100223	0	3326.671376	6333
25038032	15.077864	0	2674.681596	5707.025
25039022	3277.164497	0	2524.580785	5707.025
25040092	2249.375547	0	2693.280273	5707.025
25040334	172.7580626	0	2460.709241	5378.271884
25040742	9091.214702	0	2519.047487	5707.025
25041082	1955.977093	0	3333.770997	6333
25041572	613.9431471	0	2638.756073	5707.025
25042072	12300.64072	0	3339.247961	6333
25043062	1869.129651	0	3270.734675	9066.67
25043552	796.1915233	0	2505.975998	5716.019034
25044052	8511.517948	0	3378.053091	6333
25045042	2675.235854	0	3313.701099	6333
25046034	36.08719492	0	2676.176306	5739.292943
25047022	2741.543782	0	2511.529433	5707.025
25048012	3220.636704	0	3335.061665	6333
25048502	4726.796244	0	2501.774066	5707.025
25049004	26.69452961	664.13	2401.615532	5715.831529
25050062	1114.825263	0	2313.455496	5707.025
25051052	2419.720033	0	2412.334675	5707.025
25052042	46.31660084	0	2418.077684	5707.025
25052382	22.22458968	0	2457.058214	5365.226488
25052384	0.426186731	0	2457.058214	5365.226488
25052792	152.6357071	0	2331.998855	5199.510337
25052794	0.533189427	0	2331.998855	5199.510337
25053032	4800.71447	0	3384.430061	6333
25053522	966.3696909	0	2638.756073	5707.025
25054022	450.953742	0	3338.061678	6333
25055012	11.08267124	0	3177.527694	6333
25056002	1209.666933	0	3374.145679	6333
25057092	1548.283506	0	2638.756073	5707.025
25058082	23.07074822	0	2412.334675	5707.025
25059072	2866.974149	0	3343.611683	6333
25060042	271.2571119	0	2664.620324	5707.025
25061032	1937.139227	0	2736.633658	5730.360841
25062022	3761.048599	0	2155.757799	5707.025
25062512	1421.851756	0	3691.564918	5847.517583
25063012	1222.033961	0	2417.653406	5707.025
25064002	265.7315467	0	2449.320611	5707.025
25064004	0.536241298	0	2449.320611	5707.025
25065092	8260.247294	0	2314.201618	5707.025
25066082	514.2279627	0	3379.71833	6333
25067072	2295.250484	0	3358.369206	6333
25068062	1536.257386	0	2468.605178	5707.025
25068064	0	0	1807.91717	5707.025
25069052	1.608723893	0	2784.75474	5803.210109
25069054	237.6043455	0	2784.75474	5803.210109
25070022	3109.437179	0	3363.325199	6333
25071012	163.2250079	0	2399.521386	5291.192164
25071014	60.48510678	0	2138.947599	5291.192164
25072002	416.5878041	0	2548.890347	5765.100632
25072004	0	0	2548.890347	5765.100632
25073092	168.6166179	0	2257.052176	5128.446957
25073094	14.1413848	0	2257.052176	5128.446957
25074082	2274.833979	0	3275.814129	9066.67
25075074	37.07519836	0	1812.190861	5707.025
25076062	560.9405671	0	2457.619566	5707.025
25077052	7798.153521	0	2445.378707	5707.025
25078042	3502.297592	0	2125.439115	5707.025
25079034	16.28655669	774.74	2761.027746	5779.382222
25080002	5651.355933	0	3377.024698	6333
25081092	1472.234592	0	3285.875733	9066.67
25082082	196.8202684	0	2412.334675	5707.025
25083072	2.205682131	0	2674.93776	5707.025
25084062	2904.771957	0	3287.872536	6333
25085052	3956.031351	0	2482.810385	5707.025
25085542	45.92390114	0	2412.334675	5707.025
25086044	55.16913999	0	2540.997258	5707.025
25087032	3973.068329	0	3341.471583	6333
25088022	2393.186731	0	3304.021234	6333
25089012	12.10573355	0	2328.912522	5204.595277
25089014	162.8845122	0	2314.526858	5204.595277
25090082	6455.638117	0	3390.748804	6333
25090574	0.575865161	0	1525.362931	5325.342524
25091072	64.90272571	379.35	2662.153991	5707.025
25091074	18.34812892	144.9	2662.153991	5707.025
25091562	145.5862709	0	3308.434797	6333
25092062	365.1557306	0	2680.118872	5707.025
25093054	20.45482872	1400.26	2325.880939	5207.715451
25093392	71.51617878	0	2671.539114	5707.025
25093702	0	0	3279.070889	9066.67
25093962	112.8848781	0	3350.14343	6333
25094042	870.767856	0	2713.033058	5731.232091
25094044	162.5066372	0	2713.033058	5731.232091
25095032	0	0	2669.515855	5707.025
25096022	2412.453513	0	3353.935481	6333
25097012	9668.558827	0	2528.514135	5707.025
25098002	33.75424227	0	2429.557255	5707.025
25098004	0.429831515	0	2429.557255	5707.025
25099092	347.8460714	0	3726.32629	5924.942272
25099094	0	0	3726.32629	5924.942272
25100062	5547.613374	0	3320.805278	6333
25101052	0	0	2638.756073	5707.025
25102042	354.8409521	0	3381.909097	6333
25103032	9430.165567	0	2219.655559	5707.025
25104022	2230.197394	0	3360.14084	6333
25105012	2138.627763	0	2423.932457	5707.025
25106002	1947.712416	0	2515.791854	5707.025
25106592	2174.547327	0	2478.849344	5707.025
25107092	3808.051726	0	3315.486383	6333
25108082	12624.81617	0	3312.741517	6333
25109072	2187.519558	0	3286.427812	6333
25110042	2455.816004	0	3378.681544	6333
25111032	5311.513134	0	2255.828529	5707.025
25112024	434.0491813	0	2744.263341	5775.462127
25113012	3632.621018	0	2230.402594	6333
25114002	9623.708963	0	2183.784869	5707.025
25115094	33.38460114	0	2716.578416	5747.246908
25116082	497.1215427	0	2644.469679	5707.025
25117072	565.275395	0	2641.988694	5707.025
25118062	696.8287579	0	2638.756073	5707.025
25119054	4.513802845	0	2766.302608	5810.184724
25120022	3511.921397	0	2665.482142	5707.025
25120362	164.4007225	0	3280.768031	6333
25120772	434.1575217	0	3293.251481	6333
25121012	8861.970873	0	3309.861246	6333
25122002	1674.328778	0	2520.207191	5707.025
25123092	8572.781311	0	3388.77646	6333
25124082	361.007065	0	2675.897469	5707.025
25125072	2040.737755	0	2762.386424	5744.110031
25126062	3854.224388	0	3312.758624	6333
25127052	27.15971569	0	2656.12464	5707.025
25127212	272.991066	0	2284.629343	5139.411403
25127472	276.2994293	0	2412.334675	5707.025
25127542	140.1833532	0	2461.765195	5707.025
25127622	3.050979413	0	2668.837289	5707.025
25127624	0.061019588	0	2668.837289	5707.025
25127882	2891.010209	0	2559.999063	5750.516161
25128042	2234.534136	0	3275.642043	9066.67
25129034	203.2807193	744.27	2436.264039	5382.69456
25130002	2718.486578	0	2166.264408	5707.025
25131092	9.672332311	0	2821.798916	5847.548088
25131094	630.7813812	0	2821.798916	5847.548088
25131582	371.0800115	0	3741.048361	5975.504829
25132082	3889.162206	0	3284.318139	6333
25133072	443.7241653	0	3307.561621	6333
25133562	10101.8559	0	3379.928293	6333
25134062	12800.45181	0	2103.94715	5707.025
25135052	7766.041572	0	3384.373181	6333
25136042	3847.750542	0	3372.227563	6333
25136532	1295.559785	0	3148.782131	6333
25137034	420.3064054	0	2599.212353	5707.025
25138022	3199.965679	0	3327.658783	6333
25138512	2259.476573	0	2281.575866	5707.025
25139012	1648.618276	0	3272.289267	9066.67
25139272	1854.661157	0	3316.894076	6333
25139432	5836.682846	0	2494.351451	5707.025
25139682	2694.43535	0	3187.556295	6333
25139842	1414.858748	0	3297.793614	6333
25140082	17245.38358	0	2425.339828	5707.025
25141072	17770.30846	0	2570.776645	5753.835786
25142062	5725.429633	0	3319.369829	6333
25143052	34.76662682	0	3356.496541	6333
25144042	21145.1818	0	3290.908327	6333
25144532	33.78320175	0	2687.501139	5720.920881
25144534	101.823134	0	2687.501139	5720.920881
25145032	14149.66761	0	3339.423088	6333
25145522	1943.59482	0	3391.685484	6333
25146022	2866.647753	0	3329.609443	6333
25146512	182.8862724	0	3270.734675	9066.67
25147012	1737.523862	0	2073.857672	5707.025
25148002	8031.072569	0	2489.000285	5707.025
25149092	14415.23309	0	2124.408253	5707.025
25150054	6.196009963	90.77	2704.394083	5744.577983
25151042	16.19096437	0	2669.007828	5707.025
25152032	12031.68613	0	2535.07445	5707.025
25153022	15.88164424	0	2659.703829	5707.025
25153024	122.6973425	264.27	2659.703829	5707.025
25154012	3235.25409	0	2344.992953	5707.025
25155002	18819.5858	0	2497.450035	5707.025
25156092	60.32972321	0	2412.334675	5707.025
25157082	1215.108706	0	3354.101132	6333
25158072	218.9499951	0	2456.946502	5707.025
25159062	281.7633692	0	2640.134715	5707.025
25159302	65.48806877	0	2412.334675	5707.025
25159712	0.36611753	0	2678.670587	5707.025
25159714	3.111999001	0	2678.670587	5707.025
25160032	1085.263527	0	2638.756073	5707.025
25161022	5505.465644	0	2444.832585	5707.025
25161512	893.0876088	0	2412.334675	5707.025
25162012	6750.5818	0	2032.552272	6333
25163002	19102.21168	0	2511.056924	5707.025
25164092	938.8761394	0	2412.334675	5707.025
25165082	9496.785627	0	2464.403845	5707.025
25166072	2234.240274	0	3384.173598	6333
25167062	2765.548782	0	2273.702943	6333
25167552	2281.99321	0	2371.766676	5707.025
25168052	0	0	3295.810194	6333
25169042	1426.122432	0	3286.559113	6333
25170012	288.687108	0	3748.597069	5979.522042
25171002	1594.646186	0	2046.196221	5707.025
25172092	0	0	3288.934463	6333
25174072	0	0	2536.140563	5707.025
26000544	186.8066905	0	2461.269511	6331.442024
26001042	376.0497125	0	3433.208439	4756.003303
26002032	15673.10344	0	2864.238532	5533
26003022	1150.22166	0	4311.905199	9000
26003024	36.92258768	0	4311.905199	9000
26004014	490.7190206	0	4195.316957	8091.15
26005002	2904.304327	0	2737.652467	5928.80953
26006092	736.4372259	0	3099.362073	6008.370345
26007082	48.29680411	0	4513.695406	8400
26007084	120.3582823	0	4513.695406	8400
26008072	1038.010979	0	4311.905199	9000
26008074	127.5409049	0	4311.905199	9000
26009064	50.69375413	0	4327.473454	8400
26010034	291.6652528	0	3895.238532	7416.5
26010524	1.735347493	0	3265.784003	6274.627382
26011022	14083.39545	0	2004.165781	2766.421518
26012012	2263.084095	0	2743.374695	5632.680231
26013004	212.9161143	0	4547.02874	9000
26014094	78.6624115	0	4319.156841	8400
26015084	70.0909957	0	4327.377055	8400
26016072	43019.70544	0	2864.238532	4545.6131
26017062	10243.05116	0	3113.014598	6079.710903
26018052	8948.476245	0	2502.662459	4516.093367
26019042	594.7309332	0	3315.687787	6597.188296
26019044	2262.716009	0	3315.687787	6597.188296
26020012	8280.708002	0	2109.474092	3144.006867
26021002	2888.191781	0	4311.905199	8500
26021004	15.2223882	0	4311.905199	8500
26022092	50.15480029	0	3221.655431	6187.052709
26022094	2.16661428	0	3221.655431	6187.052709
26023084	717.3636261	0	4547.02874	9000
26024072	334.589976	0	3895.238532	7416.5
26024074	266.3352137	0	3895.238532	7416.5
26025062	3066.070407	0	3417.680081	4831.533117
26026052	7085.390676	0	3129.269343	6057.155087
26027044	33.12572886	0	4513.695406	8400
26028032	4913.030656	0	2706.10483	5591.21207
26029024	519.0726254	0	2587.199934	6802.22159
26030092	23804.59822	0	2864.238532	5533
26031082	569.7703541	0	3188.390877	6357.50054
26032072	254.9106441	0	3895.238532	7416.5
26032074	24.25642439	75.09	3895.238532	7416.5
26033062	0.040390929	0	3478.571865	6833
26033064	17.55120936	0	3478.571865	6833
26034052	893.2393341	0	3358.611588	4411.672089
26034544	5.034437319	0	2528.091484	6514.45526
26035042	0	0	4547.02874	9000
26035044	0	40.97	4547.02874	9000
26036034	48.78582814	0	4513.695406	8400
26037024	810.8794732	0	3895.238532	7416.5
26038012	1.432401061	0	3109.020339	6254.508703
26038014	0	0	2197.544932	6254.508703
26039002	984.3350934	0	3413.461021	4656.64851
26039262	19062.8907	0	2864.238532	4500.874122
26040074	55.18211835	0	4513.695406	8400
26041062	5601.543538	0	3216.760353	6299.801411
26041064	1061.290861	0	3216.760353	6299.801411
26041552	118.5664371	0	3193.837043	6124.012781
26042054	84.79992825	0	4325.719669	8400
26043042	0	0	2093.126402	4057.289111
26044034	4.23080911	0	4513.695406	8400
26045024	184.0681634	0	4513.695406	8400
26046014	97.74391778	0	4494.134561	8400
26047002	158.4004702	0	4311.905199	8500
26047004	550.6470051	0	4311.905199	8500
26048094	124.7796482	0	4327.028295	8400
26049082	1184.490664	0	3288.151352	6445.021583
26049084	546.7810345	0	3288.151352	6445.021583
26050044	121.5592258	0	4311.905199	9000
26051032	13531.19992	0	2556.831434	4774.529048
26051522	4659.595525	0	2864.238532	5533
26052024	391.6682641	0	4327.218968	8400
26053012	6866.675542	0	2132.925878	3210.323451
26054004	7.939853158	0	3316.530641	6455.180332
26055094	53.44832834	0	4513.695406	8400
26056082	7141.402622	0	3386.245853	4527.664573
26057072	67655.62959	0	2864.238532	4678.901922
26058062	2165.332406	0	2986.873514	6252.400647
26059054	148.8607745	0	4323.990921	8400
26060022	151.2938533	0	3895.238532	7416.5
26060024	1018.643457	0	3895.238532	7416.5
26061014	242.2904537	0	4513.695406	8400
26062004	817.0128899	0	4314.425279	8400
26063092	139.3398643	0	2173.354285	3363.386617
26064084	3037.817614	0	3374.765129	6771.437693
26065072	471.0764431	0	3895.238532	7416.5
26066062	77566.85285	0	2584.95694	5025.658643
26067052	0	0	4311.905199	9000
26067054	71.9948337	0	4311.905199	9000
26068044	1498.280104	0	3174.367702	6209.516069
26069032	4469.203194	0	3460.765573	4902.867036
26070002	18562.02847	0	2560.169253	5016.092845
26071092	36.17641628	0	3458.390652	4895.727133
26072084	719.2462738	0	3428.633381	6944.187179
26073072	6540.28669	0	2045.603113	2911.965299
26074062	10978.55789	0	2864.238532	4663.985745
26075052	2261.753573	0	2664.296117	5528.792675
26076044	9.164296964	0	2369.885407	6105.108488
26076534	151.1659204	0	4513.695406	8400
26077032	7217.131064	0	3439.876105	4959.126179
26077524	212.2537088	0	3056.675799	6105.108488
26078024	383.256651	0	4500.008252	8400
26079014	75.07811575	0	2570.499211	6673.508241
26079504	118.0825818	0	4310.334897	8400
26080082	5288.200915	0	3099.362073	5732.574671
26080572	4.891124115	0	2864.238532	5008.420905
26081072	13.88623134	0	3258.085923	6290.137262
26082064	12.05742073	0	4325.389172	8400
26082552	8.740493082	0	3895.238532	7416.5
26082554	8.326886677	0	3895.238532	7416.5
26083052	8.482095109	0	3895.238532	7416.5
26083054	3.375454356	0	3895.238532	7416.5
26084044	131.4450231	0	3895.238532	7416.5
26084534	21.90284324	0	4513.695406	8400
26085034	20.57584895	0	4513.695406	8400
26086022	291.2608772	0	3895.238532	7416.5
26086024	65.70981753	0	3895.238532	7416.5
26087014	836.3514139	0	4311.905199	9000
26087502	55425.04909	0	2864.238532	5533
26088002	82.43134689	82.14	3437.438787	6833
26088004	15.87623128	0	3478.571865	6833
26089092	5.631445001	0	3275.005957	6326.470604
26089094	445.9161756	0	3275.005957	6326.470604
26090062	79.21938853	0	4513.695406	8400
26090064	264.2695568	0	4437.962375	8400
26091052	151.6300857	0	3025.671552	6100.275112
26091542	4374.592369	0	2612.275784	5257.518438
26092044	248.5353966	0	4324.422385	8400
26093032	3185.644856	0	2223.23808	4169.710622
26094024	94.23321355	0	2579.549411	6709.464791
26095014	49.14933492	0	4513.695406	8400
26096004	7.105717655	0	2529.024702	6493.252108
26097092	230.226095	0	3172.320811	6059.835326
26098082	6618.230676	0	2864.238532	5533
26099072	8719.783394	0	2053.614345	2978.920152
26100044	69.80315532	0	4324.610437	8400
26101034	701.992284	0	3895.238532	7416.5
26102024	522.4657749	0	4311.905199	9000
26103012	138.7421065	0	3895.238532	7416.5
26103014	33.41965494	0	3895.238532	7416.5
26104002	26472.78454	0	1985.869824	3469.413498
26105092	290.2910805	0	3081.823081	6504.990459
26105094	878.5326867	0	3081.823081	6504.990459
26106084	135.5167797	0	4513.695406	8400
26107074	1.192735716	0	2505.296589	6429.078246
26108062	2227.742657	0	2793.633679	5955.961033
26109052	3281.823845	0	3099.362073	5996.136107
26110022	33452.68312	0	2864.238532	4858.942169
26111012	114789.9413	0	2864.238532	5533
26112002	784.9351282	0	3099.362073	5867.062891
26113094	425.4981688	0	4513.695406	8400
26114084	78.86658012	0	3221.187775	6857.069778
26115074	446.5366411	0	4327.932597	8400
26115332	0.115635686	0	3391.691189	4529.076067
26116064	17.97981859	0	2544.303152	6548.641818
26117052	891.1844635	0	3260.789756	6378.863324
26117054	523.0194799	0	3260.789756	6378.863324
26118044	76.84632954	0	4325.900613	8400
26119034	115.7473227	0	4324.015061	8400
26120002	20.1762047	0	4311.905199	9000
26120004	163.6514381	0	4311.905199	9000
26121092	547.0800199	0	3277.284253	6354.184979
26121094	2.672309142	0	3277.284253	6354.184979
26122082	20492.87468	0	2150.610048	3940.90759
26123072	180.5345216	0	3895.238532	7416.5
26123074	1.509884501	0	3895.238532	7416.5
26124062	1736.367135	0	3111.770404	6126.971487
26124552	18690.3688	0	2116.312904	3274.385167
26124712	167.3953402	0	3349.025434	4349.612545
26125052	1465.525693	0	3099.362073	5806.349991
26125542	2248.666754	0	2044.381058	3021.433844
26126042	45669.70263	0	2864.238532	5533
26127032	0	421.74	3193.704959	6151.896374
26128022	1410.722073	0	3426.684924	4811.601049
26129014	385.7698943	0	4326.443588	8400
26130082	1878.070945	0	3148.467055	6307.16626
26131072	3499.601529	0	3191.044961	6289.843103
26132064	628.3784851	0	3882.029717	7416.5
26133052	0	0	4311.905199	9000
26133054	5.081901268	0	4311.905199	9000
26134044	65.63407104	0	4317.613262	8400
26135032	859.8488681	0	2172.690049	3993.105805
26136022	11672.0102	0	3452.904364	4911.44812
26137014	62.12010952	0	2557.505974	6608.184284
26138002	789.5608425	0	2879.053823	6035.643556
26138004	81.89227106	0	3018.780938	6035.643556
26139092	20854.81317	0	3314.997297	4283.163895
26140062	4384.561083	0	2039.684892	3610.768717
26141052	13600.07951	0	2651.533166	5222.675705
26142044	240.8906053	0	4309.556122	8400
26143032	4151.471064	0	2198.204847	3432.318353
26144022	1166.495393	0	3417.656497	4690.085065
26145012	262.0507476	0	3211.73409	6281.953332
26146002	3130.931157	0	3433.045697	4791.682236
26147092	2745.363002	0	3157.648475	6197.034127
26148082	37382.01803	0	2864.238532	4995.694429
26148574	176.0917963	0	4322.803334	8400
26150032	7622.008182	0	3123.964616	5993.012091
26151022	25.0502046	0	3895.238532	7416.5
26151024	69.04043789	0	3895.238532	7416.5
26152012	3778.723813	0	2864.238532	5533
26153002	137.1156962	0	4513.695406	8400
26153004	877.1884515	0	4165.988076	8400
26154092	292.041004	0	2701.120386	6144.965296
26155084	0.7863299	0	4513.695406	8400
26156072	1539.700252	0	2032.841982	2873.389965
26157062	1022.015323	0	3366.455513	4411.237586
26158052	3592.613692	0	2643.985048	5316.956393
26159042	444.2509633	0	3479.942431	4993.923676
26160012	2535.141883	0	2834.554507	6081.73227
26161002	3559.01868	0	2169.207767	3979.839981
26161832	24.47156115	262.53	3181.570265	6103.930556
26162092	1697.431987	0	2785.236229	6137.702857
26163082	979.4150248	0	4226.101836	8400
26163084	73.92753578	0	4408.480232	8400
26164074	370.318203	0	4513.695406	8400
26165064	52.20347724	0	4322.89606	8400
27001022	2092.732787	0	3451.511599	6333
27002014	59.70999099	0	2740.827127	11667
27003002	11.42651675	0	2853.566308	6889.592577
27003004	35.39127195	456.95	2853.566308	6889.592577
27004094	86.31535781	0	4774.461387	13417
27005084	94.89956095	0	3134.105866	11667
27006074	39.84751091	0	2984.089195	11667
27007062	261.4225054	0	2535.523718	6302.935102
27008054	21.96614708	0	2670.317539	6907.321646
27009042	1160.616875	0	2510.886775	6218.644999
27010014	94.44861843	0	2986.830538	11667
27011004	107.6320564	0	3069.736613	11667
27012092	522.9239412	0	2626.244068	6481.162418
27013084	58.95367962	0	3013.37633	11667
27013574	6.790164531	0	4311.813621	11563.63
27014074	140.6387488	0	2988.785612	11667
27015062	2.047415039	0	2551.787221	6752.085281
27015064	115.7807295	0	2551.787221	6752.085281
27016052	1944.613267	0	2497.78017	5481.457469
27017044	82.74331814	0	3039.559728	9078.599424
27018032	165.9206934	0	2522.467107	5866.049125
27019024	157.3675497	0	3022.33857	11667
27020092	0	0	1946.738351	6916.724392
27020094	66.20967366	0	2884.579738	6916.724392
27021084	237.9212639	0	3198.977199	11667
27022074	32.45302045	0	3045.791509	11667
27023062	34.52748459	0	2916.871177	11667
27023064	1271.657335	0	2923.110016	11667
27023552	96.43759033	0	2831.308379	6668.327579
27024052	3179.61617	0	2422.414391	5171.566558
27025042	0.36986689	0	2589.344052	6201.672302
27025532	382.2884658	0	2660.055223	6654.40869
27026032	12.912511	0	2819.677889	6866.198968
27026034	41.10425833	0	2819.677889	6866.198968
27027024	145.9534634	0	2741.525824	11667
27028014	255.0628698	0	3111.900934	11667
27029002	1232.365188	0	2806.151201	6658.989696
27029004	4.359321975	0	2806.151201	6658.989696
27030074	53.89444899	0	3155.027642	11667
27031062	167.6467463	0	2634.069908	6753.716849
27031064	0.203119656	0	2634.069908	6753.716849
27032052	32.43532382	0	2748.105242	11667
27032054	26.90183365	0	2748.105242	11667
27033042	544.7055922	0	2474.393295	5485.222049
27034032	261.4962574	0	2513.871506	6076.910836
27035024	69.70806074	0	3261.357858	11667
27036014	75.41772606	0	3251.962696	11667
27037002	396.4671336	0	2555.475335	6518.486762
27037594	96.60876093	0	2986.984792	11667
27038094	146.8703881	0	3172.795702	11667
27039084	31.43410624	0	3245.484421	11667
27040054	138.2349742	0	2743.424982	11667
27041042	6.855798677	0	2821.241485	6773.205003
27042034	219.2833992	0	2644.819533	7025.416794
27043024	164.0937007	0	2240.288589	11667
27044012	828.8285946	0	2576.38202	6390.52168
27045004	678.8449436	0	3265.577541	11667
27046092	781.4069013	0	2514.224102	5539.182305
27047084	87.81430158	0	3016.942041	11667
27048074	23.26012249	0	2727.752922	7142.830784
27049064	4.58303404	0	2723.31636	7038.99438
27050022	10174.65111	0	2452.124774	5232.393931
27051014	92.4935077	0	3216.459588	11667
27052004	8.512032417	0	2992.314346	11667
27053092	234.5788902	0	2655.584979	6530.077994
27054082	168.9124319	0	2509.000735	5969.109094
27055074	517.7451345	0	3069.696513	11667
27056064	188.6963151	0	3228.208957	11667
27057052	196.7237587	0	2532.458077	6056.011332
27058042	937.4679534	0	2450.05666	5385.091314
27059032	100.9782316	0	2538.4673	6741.375839
27059034	37.17565087	0	2538.4673	6741.375839
27060002	193.5083496	0	2560.632295	6141.774668
27061092	7.224431623	0	2510.563564	5506.913845
27062082	223.8592086	0	2505.367334	5991.956779
27063072	946.112844	0	2691.283822	6861.821958
27063074	5.21387892	0	2691.283822	6861.821958
27064062	2205.009883	0	2496.625139	5943.291555
27064222	240.1643322	0	2418.13432	5088.447664
27064484	152.9845336	0	3106.454626	11667
27065054	97.18769385	0	3196.292227	11667
27066042	0.119225378	0	2724.201573	6965.340677
27066044	42.35964477	0	2724.201573	6965.340677
27067032	234.8311235	0	2743.960804	11667
27067034	1145.44934	0	2743.960804	11667
27068024	174.7830694	0	2742.781578	11667
27069014	68.84388863	0	3020.266428	11667
27070084	0.17129743	0	2996.924433	11667
27071072	2620.115212	0	2473.081908	5639.601212
27072062	1199.653267	0	2528.999324	5677.009058
27073054	130.9459899	0	3248.987732	11667
27074044	66.83800664	0	3229.592416	11667
27075032	139.3983023	0	2753.544543	11667
27075034	33.41269747	0	2753.544543	11667
27076022	17.35161888	0	2728.931346	6874.656379
27076024	93.09443556	0	2728.931346	6874.656379
27077014	312.8301378	0	2384.912146	11667
27078004	29.74654941	0	2984.895885	11667
27079094	98.98474925	0	3058.90331	11667
27080062	556.21434	0	2546.737838	5932.890783
27081054	247.1488311	0	3061.926893	11667
27082042	23.53097806	0	2528.949313	6751.93181
27082044	0	0	2528.949313	6751.93181
27083034	579.8951525	0	3016.34366	11667
27084022	3424.656518	0	2501.97078	5801.9165
27085014	200.485873	0	3046.181767	11667
27086004	194.5125213	0	2936.877499	11667
27087094	4.368897997	0	3216.322425	11667
27088084	100.8023494	0	2583.259875	7001.889196
27089074	74.84088372	0	3052.035061	11667
27089562	1767.611183	0	2511.561283	5699.503979
27090044	56.95372943	0	2694.385422	7016.811376
27091034	131.0868418	0	2910.222185	6966.357281
27091522	4.946990511	0	2741.384812	11667
27091524	169.1317804	0	2704.426774	11667
27092022	3293.422269	0	2778.977736	6559.887052
27092024	38.79796558	0	2778.977736	6559.887052
27093014	235.5281448	0	3107.799377	11667
27094004	114.1863675	0	2999.316254	7050.554948
28001004	0	0	2662.247119	9000
28002094	37.20158335	0	2958.996307	9900
28003084	0.145884282	0	2116.050384	9000
28004074	218.3689652	0	3006.118723	9000
28005064	0	0	2999.761181	9900
28006054	0	0	2099.340707	9000
28006704	129.9786932	0	2996.022613	9533.5
28007044	55.99461449	0	2856.92936	9000
28010092	0	0	3031.07868	9900
28010094	8.97931385	0	3031.07868	9900
28011084	8.689732331	0	2644.930733	9000
28012072	7117.455417	0	2425.507675	6533
28013064	74.60010205	0	2985.876802	11667
28014052	40.04361298	0	2464.638947	6627.62876
28015044	18.73439148	0	2885.065144	9000
28016034	57.61592442	0	2640.166479	9000
28017024	324.3761717	0	2804.50829	9000
28019004	75.1174745	0	2971.442047	9900
28020074	27.88219623	0	2897.998469	9000
28021064	1010.216388	0	3000.411943	9000
28022052	37.36962612	0	2479.122368	6913.433645
28022054	47.37440798	0	2479.122368	6913.433645
28023042	41.89086415	0	2481.911346	6784.669357
28023044	14.3826991	0	2481.911346	6784.669357
28024032	3928.109186	0	2483.174626	6764.393484
28024034	898.2557699	0	2483.174626	6764.393484
28025024	0	0	2888.492235	9000
28026014	165.1925925	0	2482.372229	6895.916009
28027004	20.39740517	0	2858.18725	9000
28028094	180.9807386	0	3022.534729	9000
[truncated: 4,388 more rows]
