# Supplementary material for: Brazil’s Market for Trading Forest Certificates
Source: PLoS One. 2016 Apr 6;11(4):e0152311. doi: 10.1371/journal.pone.0152311 (PMC4822866; doi:10.1371/journal.pone.0152311)
Supplement: S2 File — (ZIP) [file pone.0152311.s002.zip › S2FILE/Regulatory_scenarios/scenarios_1_3and5yearCRA/ScenarioCRA5yearsmin/cenario_min.csv]

Key*	Potencial_CRAs	Compradores	preco_venda	custo_OP_compra
11000151	40908.42173	0	1404.199861	1253.743896
11000231	37130.1225	0	1339.059672	1127.337769
11000311	13053.79014	0	1386.996478	1359.439835
11000491	20520.97106	0	1452.456956	1256.243164
11000561	14730.71974	2356.4	1030.382026	1359.600708
11000641	13446.59824	0	1461.829325	1359.600708
11000721	13234.88614	0	1340.89192	1359.600708
11000801	35675.21778	0	1272.81556	1227.640747
11000981	25220.40462	0	1503.5349	1261.019409
11001061	28181.75435	0	1305.899144	1227.640747
11001141	19384.91181	0	1436.082005	1156.106812
11001221	27836.2994	0	1452.771599	1158.024415
11001301	105283.339	0	1246.915773	1112.311432
11001481	13160.44677	0	1393.539342	1227.640747
11001551	14179.52554	0	1428.776239	1156.717773
11001891	31247.49747	0	1166.040619	1441.076172
11002051	203067.5925	0	1284.525563	1096.413985
11002541	13054.15947	0	1436.082005	1169.213989
11002621	13765.35219	0	1282.470828	1114.619263
11002881	11297.22236	0	1539.71732	1257.57605
11002961	7514.272876	0	1510.059666	1260.019775
11003041	25924.5915	0	1134.332731	1440.953827
11003043	551.8053599	0	1341.127131	1440.953827
11003201	33474.05446	0	1305.575165	1227.640747
11003381	89217.5102	0	1357.007682	1161.216309
11003461	15885.70648	0	1337.330131	1227.640747
11003791	10434.49551	0	1354.504531	1261.908081
11004031	43830.93124	0	1287.238133	1111.620239
11004521	28605.83786	0	1413.86649	1225.363525
11005021	10535.13523	0	1510.059666	1254.021606
11006011	14138.18789	0	1303.122288	1141.22229
11007001	30160.62062	0	1347.083373	1165.881592
11008091	29269.11791	0	1358.327794	1152.10791
11009081	8471.646858	0	1510.059666	1253.743896
11009241	15288.14458	16891.54	1405.438482	1441.076172
11009401	21916.49964	0	1358.327794	1153.163208
11010051	23631.87567	0	1407.214785	1155.273682
11011041	13808.65422	0	1358.327794	1153.21875
11012031	6548.505884	0	1510.059666	1251.855591
11013021	10185.17823	0	1407.205536	1158.328369
11014011	20751.23847	0	1299.900975	1135.113159
11014351	9096.891531	0	1391.650975	1218.976685
11014501	14382.73787	0	1197.851272	1441.076172
11014681	9407.330898	0	991.9437254	1359.600708
11014761	4187.047615	0	1508.215535	1441.076172
11014841	3192.148788	2920.51	1489.814183	1441.076172
11014921	24920.6202	0	1237.970677	1227.640747
11015001	18863.92122	0	1371.759797	1227.640747
11015591	3782.412365	0	1436.082005	1159.328003
11016091	19795.74687	0	1247.42704	1153.552002
11017081	10505.80283	0	1436.082005	1160.438721
11017571	38330.44906	0	1256.717306	1137.767118
11018071	7987.661229	0	1436.082005	1156.939941
12000131	32766.59454	0	1091.137487	735.9160723
12000541	32859.72533	0	1079.723255	735.8149414
12001041	33242.98033	0	1025.812282	735.8149414
12001381	21746.66214	0	994.6354618	736.2891267
12001791	10124.3459	0	1192.131075	735.8149414
12002031	235582.8692	0	1045.067097	619.7944946
12002521	12611.33605	0	1080.167591	735.8149414
12003021	885553.9374	0	1056.70416	735.8149414
12003281	122271.8463	0	1050.620991	735.8149414
12003361	75500.92203	0	1044.067433	735.8149414
12003441	152532.1808	0	1043.853394	735.8149414
12003511	23112.06082	0	1048.066212	735.8149414
12003851	25555.5834	0	1085.499317	735.8149414
12003931	109128.4868	0	1046.622212	735.8149414
12004011	88539.23663	0	1159.446347	735.8149414
12004271	79398.14734	0	1043.845265	735.8149414
12004351	105243.9071	0	1074.724781	735.8149414
12004501	20347.12082	0	1128.153065	735.8149414
12005001	332438.38	0	999.7693576	735.8935629
12006091	389688.8027	0	1048.954853	735.8149414
12007081	40435.87352	0	1128.153065	735.8149414
12008071	40400.71884	0	1200.706824	737.534345
13000291	56545.59252	0	1078.432245	648.3380127
13000601	32181.71007	0	1072.100824	642.1176147
13000861	42059.56636	0	1092.316889	663.9443359
13001021	54198.43457	0	1093.760858	664.7774658
13001441	569565.8191	0	1165.406122	746.1563637
13002011	498586.1846	0	1069.545007	640.2281004
13003001	106032.1567	0	1110.755792	686.1598511
13004091	546890.6729	0	1075.321667	646.8386491
13005081	90721.84033	0	1112.42193	692.8245239
13006071	70414.75507	0	1071.656488	641.8955078
13006311	313595.8174	0	1104.97973	677.2180786
13006801	84113.63571	0	1111.200067	690.1586304
13007061	343915.6814	0	979.7045842	663.2814576
13008051	480739.7832	0	1126.861994	702.5993652
13008391	73090.79319	0	1088.429193	660.2788086
13009041	211326.0264	0	1121.084214	689.3642058
13010011	113692.3878	0	1084.652582	654.5028076
13011001	142990.8174	0	1107.867792	681.8834229
13011591	34089.20572	0	1100.869867	675.163208
13012091	271299.6531	0	1087.984918	658.2794189
13013081	168856.9482	0	1085.207941	656.3910522
13014071	143588.3911	0	1074.880103	644.9418169
13015061	262309.4943	0	1073.139066	641.5974103
13016051	83714.22533	0	1074.877741	644.8390503
13016541	157256.8495	0	1067.064326	637.34015
13017041	206215.7696	0	1131.407416	700.353059
13018031	216802.703	0	1069.293616	639.482118
13018521	22529.61723	0	1093.872003	667.1100464
13019021	174073.5405	0	1104.424311	681.050293
13019511	178677.5992	0	1086.985163	656.6687622
13020091	99667.50017	0	1094.427362	670.1647339
13021081	1142683.836	0	1073.100458	643.2283936
13022071	157851.3294	0	1078.210016	648.0603027
13023061	259402.1002	0	1075.322016	645.2277832
13024051	247883.4424	0	1091.938644	674.2906742
13025041	161506.2318	0	1093.427667	665.7216187
13025531	119435.4309	0	1099.425836	672.4973145
13026031	174425.2732	0	1456.442308	668.1652832
13027021	312607.2535	0	1129.416538	700.8280512
13028011	101754.7223	0	1077.987909	648.2824707
13029001	393451.8082	0	1130.058204	711.8924964
13030071	105949.6839	0	1094.391843	672.5230834
13031061	112258.3473	0	1117.309381	694.6017456
13032051	292516.3515	0	1086.427204	659.0029638
13033041	343047.3859	0	1153.96493	727.7773252
13034031	84401.34665	0	1102.728932	682.237767
13035021	1159622.218	0	1088.019863	657.7141632
13035361	290930.0065	0	1088.761209	663.2230562
13035691	175449.5796	0	1094.427362	669.609314
13036011	436348.6709	0	1073.878046	644.3392334
13037001	73840.52288	0	1071.878656	641.8399658
13038091	946246.3142	0	1072.656183	642.8395996
13039081	78049.12612	0	1071.545404	641.6177979
13039571	34729.89204	0	1089.984247	665.1107178
13040051	110956.1774	0	1099.092584	675.6075439
13040621	11397.72521	0	1070.878961	641.0068359
13041041	1567705.034	0	1102.424921	672.3306885
13042031	74050.4293	0	1084.208246	654.1140137
13042371	145759.0281	0	1072.989374	642.9507446
13042601	20030.97299	0	1076.543878	646.505188
13043021	43609.77989	0	1089.538687	665.333559
13044011	51744.34198	0	1101.092035	678.6065674
14000271	161168.3223	0	1025.528205	630.7026978
14000501	164150.2949	0	1028.638313	634.0905762
14001001	209826.5253	0	1027.194343	632.5355225
14001591	176525.9222	0	1018.797196	637.4229126
14001751	120942.6315	0	1024.933681	638.9224243
14002091	1163490.728	0	1045.420443	652.6349452
14002331	100315.5984	0	1060.076878	670.5774067
14002821	33122.33846	0	1036.53238	696.8448277
14003081	102199.9584	0	1030.193458	635.7567139
14004071	10592.44228	0	1025.528205	630.7026978
14004561	4325.957028	0	1024.306312	629.369751
14004721	748039.1509	0	1054.9695	663.0228756
14005061	45751.31072	0	1054.089053	662.9069178
14006051	42098.13108	0	1050.409553	658.3610229
14007041	62.81187923	0	1023.639839	628.7033691
15001071	31364.09567	0	1187.35174	728.7893066
15001311	2290.380936	0	1267.213715	817.4486109
15002061	100727.3071	0	1186.574183	723.1243286
15003051	85548.03766	0	1192.685252	724.5016873
15003471	22095.82487	0	1037.640139	870.302063
15004041	189468.9289	0	1054.472975	755.0036011
15005031	429005.073	0	1201.476522	750.5003486
15006021	141888.8858	0	1003.63705	825.2060659
15007011	91622.75185	0	1192.461329	725.1791992
15008001	517.3994274	0	515.5164727	713.7938232
15008591	89940.38254	0	1220.634079	817.8179321
15009091	10823.62746	0	1184.019404	726.62323
15009581	16856.36905	0	1187.573908	727.1786499
15010061	376954.2964	0	1076.250498	810.8709249
15011051	146050.3007	0	1198.681666	750.7826538
15012041	71563.35205	0	1198.570582	757.8359985
15012531	10821.16442	0	911.6553928	885.1308594
15013031	11867.95767	0	1186.574183	724.8460693
15014021	1445.27595	0	515.5138295	716.3485718
15014511	13772.22466	0	1050.481085	776.2748413
15015011	830.466842	0	515.5278063	713.1829224
15015761	13225.22277	2228.06	1267.105433	823.9827881
15016001	3532.500725	0	1524.360926	909.0125122
15017091	21386.97332	0	1184.46374	723.7352905
15017251	48561.37689	0	1065.191159	810.8755493
15017581	5938.073048	0	1265.235059	839.2964735
15017821	36664.49981	0	1267.105433	757.8359985
15018081	86546.23501	0	1195.904749	737.7865601
15019071	20604.98139	0	1184.908076	715.6265869
15019561	62805.41983	0	1127.664212	739.1628469
15020041	45888.09702	0	1190.017634	713.7938232
15021031	98797.63086	0	1190.350825	737.953186
15021521	9041.462227	0	1238.336329	863.4707642
15022021	6216.22938	0	1184.685877	713.3494873
15023011	26247.22275	0	1186.685358	726.512207
15024001	6174.777304	0	1183.352991	708.2954712
15025091	145993.6784	0	1190.685709	717.2826044
15026081	1730.859884	0	1182.242182	710.1282349
15027071	93124.63686	0	1083.591997	911.7280414
15027073	816.3338883	0	1112.797427	911.7280414
15027561	10599.05326	0	1186.241022	720.958313
15027641	68214.46408	0	1117.598184	891.4623413
15027721	6300.100745	0	1234.670802	858.3612061
15028061	37162.25612	0	1195.571497	739.2861328
15028551	22085.66654	0	1054.584059	755.7255859
15029051	5327.501527	0	1182.797572	704.2411499
15029391	29349.68665	0	1247.193685	783.2595821
15029541	20330.67802	0	1231.338465	856.3062134
15030021	19439.51564	0	1039.114386	735.925275
15030441	45570.703	0	890.0196989	893.0468654
15030771	21877.58081	0	1186.018854	728.1228027
15030931	56626.58061	0	1267.105433	783.0505981
15031011	200363.0581	0	1198.463775	742.3699136
15032001	6057.245126	0	1183.797327	705.5184937
15033091	41186.75965	0	1189.129053	734.3432007
15034081	5485.784152	0	1184.130488	711.5722046
15034571	68806.57369	0	1267.105433	741.4520874
15035071	8143.278609	0	1185.796687	719.6253662
15036061	883563.4963	0	1091.469528	816.7570926
15037051	68925.07917	0	1267.105433	815.7629395
15037541	81533.40682	0	1115.634849	828.9167235
15038041	10008.54594	0	1267.105433	804.4885864
15039031	297842.5419	0	1048.159866	747.6591167
15040001	34804.88134	0	1189.129053	735.3983765
15040591	1952.385277	0	1186.463099	722.9577026
15041091	9379.473965	0	1183.575068	703.852356
15042081	78302.55569	0	1265.217066	835.534729
15043071	17368.41199	0	1183.797327	704.6854248
15044061	10816.16983	0	1183.352991	704.1856079
15044221	230.2380461	0	515.0639109	715.7932129
15044551	264324.4591	0	1204.747699	810.8755493
15045051	24533.5214	0	1201.014277	755.0591431
15046041	23704.10658	0	1191.905909	741.5631714
15047031	225184.7905	0	1190.684077	737.3977661
15048021	224594.8703	0	1056.916578	758.2247925
15049011	121778.7679	0	1192.905665	728.9559326
15049501	20838.88664	0	1127.456809	737.1676026
15049761	19404.61162	0	1267.105433	815.4852905
15050071	3657.398715	0	1184.130488	707.5734863
15050311	34784.48656	0	1107.345685	834.9901718
15050641	142610.1493	0	1265.796249	807.4321899
15051061	158992.8731	0	1051.029524	750.8381348
15052051	96293.68692	0	1192.350245	743.1738281
15053041	162671.9705	0	1040.148481	737.6165459
15054031	5693.414613	0	1185.241297	717.2927246
15054371	11814.33	0	1103.689401	875.8002319
15054861	183150.3323	0	1209.789454	810.8755493
15054941	2672.917698	0	1265.243189	841.4055832
15055021	43033.59481	16652.03	1183.462549	773.0173584
15055361	14861.96252	0	1238.114161	858.0279541
15055511	16574.80325	0	1047.109371	890.1293335
15056011	2928.858021	0	1184.352656	709.0175171
15056351	16298.69911	0	1124.019056	867.8881904
15056501	198579.4847	0	1072.345272	785.6610107
15057001	81818.28615	0	1191.461573	721.6802979
15058091	496151.859	0	1206.901423	775.1641235
15059081	91127.36094	0	1207.901087	772.553772
15060051	260586.454	0	1148.660986	766.833252
15061041	4415.118921	0	1916.9089	1199.426392
15061121	6952.71374	0	1184.574824	710.6836548
15061381	34207.9342	0	947.4277481	898.0713501
15061611	15865.44045	0	961.5826673	881.7429199
15061871	42017.39408	0	1228.000437	805.8187893
15061951	177318.2386	0	1080.472081	810.8755493
15062031	6925.181004	0	1184.019404	705.0742188
15063021	24047.27356	0	1189.462214	710.6836548
15063511	1106.132404	0	513.0650306	712.4609375
15064011	20486.9796	0	1190.906245	718.7367554
15065001	7781.500023	0	1183.797327	711.3500977
15065591	5965.605756	0	1045.586745	723.4575806
15065831	155787.8516	0	1118.201888	912.4473117
15065833	569.2353901	0	1122.564669	912.4473117
15066091	2642.173078	3914.63	1184.019404	708.1289063
15067081	82979.42049	0	1136.030607	913.0650765
15067083	800.8240901	0	1136.030607	913.0650765
15068071	472780.4684	0	1041.238439	764.0008545
15069061	3188.6492	0	1184.130488	706.4627075
15070031	4724.155349	0	1183.019739	710.8502197
15071021	8264.914549	0	1182.575434	706.0739136
15071511	15315.62028	0	1265.217066	839.5891113
15072011	18567.26867	0	1186.129938	720.4584351
15073001	227209.3823	0	1013.226895	860.9745833
15074091	3632.561519	0	1183.464075	705.5740967
15074581	9888.128146	0	1120.015155	848.6517594
15074661	3643.466	0	1182.686518	704.4077148
15074741	13734.48906	0	1184.241572	706.5737305
15075081	16281.2469	0	1265.227021	833.2990927
15076071	6544.897364	0	1184.685877	713.5161743
15077061	22458.59094	0	1194.016444	732.62146
15077551	2134.593003	0	1128.117384	865.6923828
15078051	82646.63142	0	1179.445923	817.4846802
15079041	34183.76618	0	1189.462214	710.3504028
15079531	19856.52619	0	1267.105433	732.010498
15079611	2069.54702	0	1183.019739	704.8520508
15079791	16187.86136	0	1040.725832	738.1310744
15080011	62232.80217	0	1267.105433	729.5668335
15080351	14624.33115	0	1184.796961	716.2374878
15080501	73429.40741	0	1094.349806	820.7059326
15080841	5841.088273	0	1128.89485	869.3578491
15081001	8484.577721	0	1267.105433	776.7192383
15081261	27862.57588	0	1261.420927	776.5281432
15081591	176700.6284	0	1120.75578	810.8755493
15082091	4405.829997	0	1182.46432	708.4621582
15083081	61416.41822	0	1044.0452	730.1591909
15083571	21705.69283	0	1080.798353	813.5969238
15084071	15670.58156	0	1127.117628	868.9691162
16000551	8641.549595	0	1130.583598	660.5825806
16001051	66046.11367	0	1129.917095	658.5831909
16001541	38528.85081	0	1133.249461	665.5255127
16002041	56935.3995	0	1129.917095	659.4718018
16002121	27466.88255	0	1130.36143	658.9719849
16002381	94919.29437	0	1130.805766	660.3604126
16002531	27847.64479	0	1136.129892	665.4609841
16002791	38430.35097	0	1138.350885	675.7950614
16003031	170057.0894	0	1133.466301	663.0037388
16004021	313671.3206	0	1137.692028	673.026338
16005011	10206.02642	0	1132.360851	664.3591919
16005351	111521.035	0	1133.582622	664.8590088
16005501	28731.9254	0	1129.583873	658.4165039
16006001	69881.33922	0	1135.247467	667.2001042
16007091	134765.3879	0	1129.583873	658.083252
16008081	80361.66473	0	1142.332855	683.2304572
17002513	58081.62878	0	1152.895811	1389.248169
17003013	1975.072189	0	1091.24174	910.0658987
17003503	12576.13234	0	1209.323179	909.1712036
17004003	142321.3844	0	916.7385739	907.9492798
17007073	3766.773991	0	1015.404406	920.7233276
17010021	1439.875548	0	1092.32371	910.24842
17010023	7472.490057	0	1092.32371	910.24842
17010511	539.9943686	0	1092.802854	910.0043335
17010513	5247.567157	0	1092.802854	910.0043335
17011013	10076.48696	0	803.3809305	803.203186
17013091	4541.226871	0	1099.900971	775.7323122
17013093	2484.381684	0	1099.900971	775.7323122
17019031	43.3960075	0	1152.667564	1389.291153
17019033	56934.19474	0	1152.667564	1389.291153
17020003	33189.9941	0	1396.658761	933.07628
17021091	7205.323248	0	1101.796964	779.5105916
17021093	21322.71547	0	1007.64329	779.5105916
17021581	802.3880429	0	1098.669484	773.5776376
17021583	376.2199498	329.38	1098.669484	773.5776376
17022081	11079.04256	0	1090.55372	910.1977986
17022083	7834.566219	0	1090.55372	910.1977986
17023071	957.8587658	0	1109.656393	794.5287739
17024063	237734.6495	0	1001.874592	908.4893164
17025543	2171.566946	0	1088.470884	910.0043335
17027033	15144.0821	0	1151.679733	908.2762302
17029013	1464.357239	0	1089.137327	910.0043335
17030083	88399.63273	0	1093.416792	772.5024785
17030571	391.9656701	0	1108.798033	794.3726196
17030573	667.4044266	0	1108.798033	794.3726196
17030733	41292.40504	0	1100.356199	774.600769
17031073	5095.610626	0	1155.450621	1389.248169
17032061	609.4178015	0	1111.01498	1389.280439
17033053	25013.87327	0	1011.758957	791.7622681
17036021	121.2888658	0	1107.465147	1389.248169
17036023	9109.955153	886.97	771.7918976	1389.248169
17037013	27322.74631	0	1178.092884	901.229187
17038001	221.7840194	0	1088.915159	910.0043335
17038003	504.7652005	0	1088.915159	910.0043335
17038263	3709.681983	0	1090.35919	910.0043335
17038423	73860.72077	0	708.4673172	769.1271047
17038673	3493.505461	5613.34	1037.044155	917.5020752
17038831	56.15394994	0	1099.689695	775.9892578
17038833	984.955659	0	1099.689695	775.9892578
17038911	2.0365829	0	1088.137571	910.0043335
17038913	1759.996068	0	1088.137571	910.0043335
17039093	8156.148128	0	1154.779072	1389.283485
17041053	86061.23806	0	1152.673704	789.7073364
17046003	14739.46775	0	1159.005064	907.9492798
17051023	35248.89711	0	814.7866857	903.2840576
17055081	678.9346708	450.39	1106.68762	791.0402832
17055083	4423.901759	0	1106.68762	791.0402832
17055573	5303.354639	0	1207.434873	907.9492798
17056073	120503.507	0	975.9098851	907.9492798
17060011	3783.827313	0	1114.441417	1389.398897
17060013	27436.30307	0	1114.441417	1389.398897
17061003	39444.70421	0	1172.667601	907.9492798
17062583	10411.59683	0	1198.881956	907.9492798
17065061	757.7597629	786.07	1094.913328	910.0043335
17065063	25478.65813	0	716.9354617	910.0043335
17070093	63190.26096	0	727.0908983	911.6455063
17071083	34934.81049	0	1155.561644	1389.248169
17072071	907.0371791	0	1152.673704	1389.248169
17072073	96847.99308	0	1152.673704	1389.248169
17073063	39235.61118	0	1212.21118	909.6710205
17074051	6787.245146	0	1090.546493	910.4354685
17075533	4310.744244	0	1173.445188	907.9492798
17076523	13158.46841	1193.24	1047.486979	922.8338013
17077023	55243.38679	0	1100.930261	776.8888323
17082053	55966.53103	0	1244.406483	920.6489904
17082541	456.2673627	2092.18	1152.673704	1389.248169
17082543	2136.630902	2662.1	1152.673704	1389.248169
17083041	720.9690414	340.78	1152.673704	1389.248169
17083043	50511.30151	0	1152.673704	1389.248169
17090053	199323.0899	0	1103.253798	778.7718978
17093021	5560.441912	0	1111.352842	1389.248169
17093023	20407.29409	0	956.567317	1389.248169
17095003	10049.54194	0	1033.044474	882.6791992
17098073	17247.62056	0	849.7336928	840.6919556
17105083	82041.87707	0	1108.13159	786.0973511
17107063	21956.297	0	1087.948889	910.0239272
17109043	23518.9331	0	889.1879919	789.3741455
17111001	1136.542962	14059.31	1111.130674	1389.248169
17115063	47830.67352	0	1245.600368	924.5216122
17118031	4692.062225	0	1130.422647	1389.496537
17118033	762.3242825	0	1130.422647	1389.496537
17119023	55486.21668	0	1190.147505	908.0395267
17119513	45341.3292	0	1152.673704	803.8696899
17120093	8719.27558	0	1069.776348	810.2011719
17121573	15481.81965	0	1122.571089	911.3848213
17124053	317867.2078	0	1035.048633	780.7202229
17124543	4438.220275	0	1090.470213	910.0043335
17125043	8010.683467	0	1158.227537	1389.248169
17127023	64091.57215	0	680.6292637	786.5950816
17128013	7712.648831	0	1089.248411	910.0043335
17132053	23941.81645	0	1153.006895	1389.248169
17133041	228.9355882	426.3	1152.673704	1389.248169
17133043	4709.587353	0	1152.673704	1389.248169
17136013	44245.0987	0	812.9943606	819.1984253
17137003	16487.93558	0	1157.449949	1389.248169
17138093	15227.14478	0	971.4038191	910.0043335
17139571	3099.311971	0	1100.800474	776.3225098
17139573	868.2347939	0	1100.800474	776.3225098
17142033	123876.0142	0	857.4452354	907.9492798
17143023	4473.833311	0	1086.609729	910.0043335
17148801	3350.957754	0	1105.798948	788.7076416
17148803	26326.45154	0	1038.174776	788.7076416
17150023	4551.861912	0	1165.558653	907.9492798
17151013	121938.4553	0	999.3502124	796.5386353
17151503	1739.839655	0	1118.899451	909.8925551
17152593	21955.26281	0	777.4899878	908.1739553
17155073	1717.441878	0	1169.002073	907.9492798
17157053	111454.875	0	1089.276588	786.597229
17157543	15584.53857	0	852.594934	919.6757594
17161093	27282.90157	0	1160.226866	907.9492798
17162083	511093.6605	0	995.5660831	908.2152644
17163071	2432.136434	0	1107.34416	789.8317703
17163073	556.4212938	0	1107.34416	789.8317703
17165053	20615.79875	0	1034.431007	796.3164673
17166043	46570.35719	0	955.237859	913.8919067
17166531	1402.592667	0	1112.574705	1389.248169
17166533	4422.973018	0	1112.574705	1389.248169
17167031	3868.196442	0	1114.351927	1389.248169
17167033	3023.271439	0	1037.412032	1389.248169
17170083	45368.86219	0	922.4673692	903.2840576
17172061	3855.685814	0	1082.533952	774.0454102
17172063	668.2206223	0	1098.689939	774.0454102
17175031	0.479974137	0	1164.0275	908.0455522
17175033	127142.6709	0	1164.0275	908.0455522
17178003	69402.64441	0	1159.702184	908.0853241
17179093	191859.8835	0	1131.106002	808.4238892
17180063	12252.09068	0	1073.397712	907.9492798
17182043	44368.10755	0	829.354815	833.0831299
17183033	2435.739183	0	1087.137876	910.0043335
17184021	116.8947439	6299.66	1121.794126	1389.248169
17184023	5975.395588	0	1121.794126	1389.248169
17184513	4094.977135	0	1149.896788	907.9492798
17185013	117729.5605	0	1086.377198	777.4986107
17185501	1474.171499	0	1094.691221	910.0043335
17185503	411.8393257	0	1094.691221	910.0043335
17186593	19498.86824	0	754.1635764	907.9492798
17187093	5181.571255	0	831.8066762	1389.248169
17187583	261099.2387	0	1133.387772	795.1501465
17188081	155.6311296	0	1087.249021	910.0043335
17188083	2735.758383	0	1087.249021	910.0043335
17188403	47748.94974	0	1389.607184	928.8131846
17188651	1618.783407	0	1096.183296	777.4311255
17188813	31748.73063	0	769.8378078	787.8745117
17188993	67659.99573	0	1187.885191	907.9492798
17189073	37238.15904	0	891.4315071	907.9492798
17190043	11898.11813	0	1153.006895	808.2016602
17200023	2320.699465	0	948.0661873	910.0043335
17201011	198.6023214	0	1089.581663	910.0043335
17201013	16366.07681	0	1089.581663	910.0043335
17201503	86590.55807	0	835.7189449	782.0985718
17202003	2748.88597	0	1086.915769	910.0043335
17202593	49075.96019	0	1233.760252	915.8358154
17203091	3405.440119	0	1089.668007	910.054949
17204993	59834.43815	0	1050.645437	907.9492798
17206553	15425.8542	0	854.7482602	829.4730835
17208043	1702.064139	0	1088.137571	910.0043335
17208533	1995.024728	0	1033.120249	918.612915
17209033	66608.05873	0	1189.800834	843.0849256
17209373	43760.77784	0	1189.662474	907.9492798
17209783	11418.93875	0	1251.872306	926.59466
17210003	45151.8411	0	925.2676859	812.7559204
17211093	16838.13407	0	904.3794726	804.7583618
17212083	5038.144006	0	1089.727074	910.0244918
17212573	6056.338921	0	851.8152399	1389.248169
17213073	31650.85062	0	1108.020506	1389.248169
17220811	6362.77086	0	1090.465608	771.3240356
17220813	17756.82131	0	1014.094691	771.3240356
17221071	1189.182022	0	1096.571632	769.1573155
17221073	11.89046212	0	1096.571632	769.1573155
21000551	15284.47168	0	1242.642549	711.0457764
21001053	16596.67788	0	778.2685198	612.7977295
21001543	12151.336	0	1191.499427	612.0201416
21002041	10904.56669	0	1203.384711	631.0144043
21003033	95665.75565	0	1192.832343	614.4083252
21004021	96.6274215	0	1340.67649	764.5296021
21004363	2798.901626	0	1200.274512	630.9589233
21004771	9615.013666	0	1340.67649	769.7501831
21005013	293502.0049	0	954.5426591	810.5497128
21005501	5208.648984	0	1092.168135	644.454834
21006001	12389.53501	0	1253.785933	712.2675781
21006003	38513.66473	0	1253.785933	712.2675781
21007091	21237.0951	0	1200.607764	629.1260986
21008083	23002.85626	0	1191.499427	615.741272
21008321	3880.323944	0	1215.158912	640.1782837
21008731	2395.764211	0	1340.67649	761.9747925
21009072	6258.639422	0	1191.497993	612.0201416
21009073	34908.49198	0	1191.497993	612.0201416
21009561	41253.12954	0	1230.043311	677.0004883
21009563	1694.356651	0	1230.043311	677.0004883
21010041	11191.13964	0	1205.161994	634.7355347
21010043	611.0936049	0	1205.161994	634.7355347
21011031	1621.002303	0	1181.316437	619.6289673
21012021	5460.729398	0	1314.351172	664.5042725
21012023	2241.766075	0	1314.351172	664.5042725
21012511	5247.746257	0	1442.945313	623.6278076
21013011	7442.539185	0	1216.714026	641.0669556
21013501	8289.981381	0	1202.162879	630.0147095
21014003	366111.5838	0	885.8431597	810.1086702
21015092	23929.34476	0	1201.716295	620.5731201
21015093	76329.71438	0	1201.716295	620.5731201
21016083	216365.2685	0	1222.378943	669.5582886
21017073	102735.6765	0	1158.62046	612.0201416
21017313	26059.61894	0	1191.499427	615.741272
21017721	643.1742759	0	1219.379859	653.0077515
21018063	75946.87649	0	1075.171405	652.4523926
21019051	11504.98761	0	1206.828132	634.2356567
21019393	4519.805976	0	1314.351172	664.6709595
21019701	1897.700646	0	1094.113219	643.902089
21020021	34583.45782	0	1323.112932	768.9727173
21020361	22477.151	0	1340.67649	777.4145508
21020771	365.686825	0	1314.351172	669.1695557
21021012	116.0332991	0	1191.498234	615.741272
21021013	33121.90341	0	1005.702493	615.741272
21021501	489.6302657	243.78	1340.67649	764.4740601
21021503	400.1258259	0	1340.67649	764.4740601
21022002	9203.814974	0	1191.498558	615.741272
21022003	47190.50552	0	1103.897225	615.741272
21023093	56776.10786	0	1186.723121	626.4047241
21023251	33945.28717	0	1275.140784	773.7490234
21023581	366.8160926	0	1253.785933	720.2651978
21023583	9638.322799	0	1253.785933	720.2651978
21023741	2736.438734	0	1184.501502	618.9069824
21023743	23507.82058	0	1184.501502	618.9069824
21024081	2924.781537	0	1200.718848	628.7928467
21025071	10909.53618	0	1212.604163	643.0663452
21025563	5107.15005	0	1125.703913	737.6891484
21026061	31961.33527	0	1088.613691	644.232605
21027053	9222.681267	0	1194.609626	624.4053345
21027543	5214.180789	0	1195.831458	627.9597778
21028043	233375.6521	0	1121.918713	766.7038052
21029031	15864.96543	0	1092.277594	645.4596225
21030003	226561.0949	0	1174.282477	612.9088135
21031091	5811.737099	0	1208.716437	635.7907104
21031251	3825.399077	0	1208.272193	635.5130615
21031581	2559.368614	0	1090.501997	648.6202393
21031741	12362.95103	0	1044.369805	655.3551899
21032083	165588.0502	0	1192.165931	615.741272
21032571	6973.952351	0	1253.752126	720.467548
21032573	29.83888914	0	1253.752126	720.467548
21033073	118847.3614	0	1185.834449	622.6280518
21034063	41609.58487	0	936.7725331	612.0201416
21035053	74250.81122	0	1204.49549	636.9570313
21035541	4549.287328	2080.51	1206.161658	636.7904663
21035543	4.656185785	0	1206.161658	636.7904663
21036043	39384.93537	0	1192.832343	624.8496094
21037031	6619.718474	0	1210.937964	637.4013062
21037523	1542.832969	0	1253.785933	721.7092285
21038023	5892.048734	0	1193.276679	625.6826782
21039013	13896.53461	0	1191.498073	612.0201416
21040083	14588.32716	0	1314.351172	670.3358765
21040573	78501.8961	0	1050.328806	750.6368927
21040733	18013.24881	0	826.3163614	810.571228
21040813	149196.3303	0	1094.889037	672.6685181
21040993	132080.6831	0	1135.164381	699.7714233
21041073	47930.7675	0	1045.119872	731.9838867
21042063	23603.23212	0	1191.943763	626.904541
21043051	12099.07693	0	1091.057356	643.9549561
21044043	21890.60325	0	1187.944953	618.9625244
21045033	5512.547207	0	1188.833594	619.4623413
21045523	5099.958793	0	1093.311813	724.9704467
21046023	24623.59466	0	1187.500617	619.5734253
21046283	13783.16909	0	1191.166205	625.2939453
21046511	1534.272183	0	1340.67649	762.6968384
21046771	3266.667321	0	1088.058333	645.6210938
21047013	7426.586096	0	1191.388373	625.0162354
21048001	13731.0732	0	1233.7089	687.3306885
21048003	153486.8242	0	1233.7089	687.3306885
21049091	1616.009465	516.32	1207.161353	634.5689087
21050051	1680.646618	0	1172.171943	613.4086304
21050053	63147.81304	0	1172.171943	613.4086304
21051041	2967.914914	0	981.7582366	617.0741577
21051043	10998.24777	0	1162.428158	617.0741577
21051531	3396.430704	1376.57	1215.381141	647.2317505
21052033	5633.189893	0	1314.351172	665.8372192
21053021	3383.613513	0	1253.668333	722.1956497
21053023	4383.969134	0	1253.668333	722.1956497
21053511	976.2497223	0	1227.599647	675.8897095
21053513	20316.42347	0	1227.599647	675.8897095
21054011	4477.967388	0	1192.721259	622.9613037
21054013	9200.308716	0	1192.721259	622.9613037
21054271	15527.3716	0	1222.684274	701.4578221
21054503	23318.90371	0	1202.385047	631.7919312
21054763	29222.58682	0	1227.932838	677.6114502
21055001	1334.80805	0	1253.785933	716.4885864
21055003	927.7396852	0	1253.785933	716.4885864
21056093	22674.74226	0	1209.049689	647.3427734
21056581	1288.349184	0	1092.964426	647.2234012
21057081	959.0822364	0	1340.67649	762.0303345
21057083	21491.784	0	1340.67649	762.0303345
21058071	535.2595234	0	1314.351172	667.614502
21058073	4480.258428	0	1314.351172	667.614502
21059061	2552.972906	4605.4	1314.351172	666.3370361
21059223	56766.25029	0	1200.16352	622.1837769
21059483	4076.428629	0	1314.351172	666.7813721
21059633	14674.17645	0	1340.67649	768.5839233
21059893	25643.49494	0	1253.785933	730.5953979
21060033	4250.322853	0	1314.351172	661.227478
21061023	126237.8994	0	808.5824545	683.4429932
21062011	7998.237998	0	1092.390303	643.7327881
21063002	1426.558358	0	1191.48954	612.0201416
21063003	11122.45847	0	1191.48954	612.0201416
21063261	1948.077649	0	1091.279524	647.1762085
21063591	3437.369194	0	1340.67649	767.2510376
21063593	10683.66463	0	1340.67649	767.2510376
21063751	452.7440389	0	1088.169356	647.3427734
21064093	18064.50395	0	1001.296722	615.741272
21065081	3776.704935	0	1206.161658	634.7910767
21066072	4503.095903	0	1164.061892	612.0201416
21066073	71470.84894	0	1164.061892	612.0201416
21066313	5190.451551	0	1200.16352	629.4593506
21066722	1.310672232	0	1191.497485	615.741272
21066723	27227.6538	0	1190.515781	615.741272
21067063	218875.0244	0	1105.537091	673.168335
21067551	1085.51347	0	1198.608375	627.2932739
21067553	679.0535527	0	1198.608375	627.2932739
21068051	11328.88143	0	1209.605079	636.5127563
21069041	8510.587601	0	1221.490333	653.9519653
21070013	11635.32456	0	992.8269138	723.0976563
21071001	971.6921344	0	946.2686126	616.0744629
21071003	72451.71837	0	1173.448816	616.0744629
21072093	21948.5832	0	668.9351951	616.7409668
21072583	18377.90304	0	965.9186662	746.6460571
21073083	38656.60216	0	1209.04489	636.2905273
21073571	4645.696112	0	1206.13365	761.9747925
21074071	46.76088318	0	1314.351172	669.6138916
21074561	1573.909447	0	1206.272742	634.7355347
21075061	1126.943822	0	1433.725922	619.4067993
21076051	5389.961822	0	1207.383521	634.8466187
21077043	21330.89181	0	1205.93949	634.5133667
21078032	19160.71796	0	1175.281744	618.2405396
21078033	108300.7542	0	1175.281744	618.2405396
21079023	60267.6734	0	1202.940467	628.4595947
21080093	69310.4738	0	1208.938575	641.7889404
21080583	35653.63687	0	1155.288184	612.0201416
21081081	2349.64802	0	1340.67649	763.4743042
21081083	4353.29379	0	1340.67649	763.4743042
21082073	4018.076451	0	1314.351172	664.5042725
21082561	17419.85224	0	1213.492774	641.1224365
21083061	8671.776105	0	1215.381141	644.9546509
21084051	7187.650655	0	1205.93949	633.5136108
21084543	4328.207468	0	1196.608985	627.7931519
21085041	574.0090669	0	1340.67649	765.1405029
21086031	24063.27751	0	1209.9383	637.0681152
21087021	1515.567235	0	1314.351172	668.1698608
21088013	12306.45459	0	1195.053962	625.1828613
21089003	13815.71833	0	1314.351172	666.8924561
21090073	22715.54127	0	1124.801862	741.7835199
21090561	2462.498853	0	1209.605079	636.5127563
21091063	11223.98291	0	1196.275764	631.6253052
21092051	6270.251387	0	1189.166816	620.9619141
21092391	1555.034671	0	1206.13365	761.9747925
21092701	12405.99077	0	1213.159522	639.9561768
21093041	411.8397657	0	1184.834754	619.3513184
21093043	14246.57219	0	818.2310481	619.3513184
21094031	692.1731152	0	1164.396491	612.0201416
21094033	58495.93012	0	1164.396491	612.0201416
21094521	761.5928825	0	1433.614838	619.2957764
21095023	159998.0389	0	772.2045802	810.5473123
21095513	10246.88411	0	1240.586612	733.0857291
21096011	6886.438582	0	1439.3909	622.0726318
21097003	66012.95703	0	785.2943192	704.3811035
21097593	7428.182648	0	1202.496131	636.7349243
21098091	33133.03675	0	1216.047523	641.8999634
21099081	228.4562169	7144.45	1340.67649	763.8631592
21100051	26875.01203	0	1419.874793	769.0838013
21100053	882.4530721	0	1419.874793	769.0838013
21100391	3366.254733	0	1206.13365	761.9747925
21101042	633.1847909	0	1191.499023	612.0201416
21101043	77432.92749	0	1191.499023	612.0201416
21102031	7955.528869	0	1195.053962	623.5166626
21102033	333.1771287	0	1195.053962	623.5166626
21102373	40322.41415	0	1191.499427	612.0201416
21102781	0.001557943	0	463.151886	612.0201416
21102783	46692.13241	0	1161.286323	612.0201416
21103023	12418.20502	0	1314.351172	661.449646
21104013	42688.18019	0	1191.499427	615.741272
21105001	6443.57474	0	1206.49488	634.2356567
21106092	6047.779025	0	1191.498153	612.0201416
21106093	31218.6882	0	1191.498153	612.0201416
21106583	20931.02222	0	755.2585301	656.8955078
21107083	29509.23682	0	1195.053962	631.0144043
21108073	99850.29421	0	1085.614546	670.2803345
21108561	2905.828201	0	1253.785933	717.6549072
21109062	39916.26063	0	1197.830506	615.9078369
21109063	90468.70889	0	1197.830506	615.9078369
21110031	12161.64545	0	1204.606605	633.0693359
21110291	752.7076442	0	1340.67649	763.1411133
21110523	66657.62555	0	1092.600566	735.0940552
21110783	67435.38392	0	1179.614112	620.1288452
21111022	1320.95521	0	1205.492597	629.6259766
21111023	66586.94251	0	1205.492597	629.6259766
21112011	3258.297239	0	1434.281251	619.7400513
21112503	7443.026595	0	1201.163184	637.1791992
21113001	3278.83019	551.78	1442.501008	623.1834717
21114091	382.1605822	0	1314.351172	664.1155396
21114093	7097.21722	0	1314.351172	664.1155396
21115081	1298.497368	0	1314.351172	661.56073
21115083	6076.849729	0	1314.351172	661.56073
21115321	6443.221797	0	1253.556686	732.0843325
21115733	32736.07035	0	1029.684553	735.6494141
21116073	159175.202	0	945.2911186	711.7122192
21116313	5208.00128	0	1314.684363	676.0008545
21116723	5191.400979	0	1314.351172	673.3349609
21117061	3432.906014	1379.29	1206.49488	634.7355347
21117221	2575.772323	0	1314.351172	670.7801514
21117483	15704.80494	0	1182.279975	611.4092407
21117631	4713.693741	0	1253.785933	718.710083
21117633	1251.744025	0	1253.785933	718.710083
21117891	16928.06233	0	1213.826026	639.4562988
21118053	98673.82395	0	1109.266578	714.9334717
21119043	49889.82977	0	1208.716437	648.3425293
21119532	5429.324796	0	1202.385047	624.9606934
21119533	25036.50885	0	1202.385047	624.9606934
21120013	118454.3026	0	923.4505026	811.071106
21121003	62044.90201	0	1184.39051	620.5731201
21122092	17271.17902	0	1162.173951	612.0201416
21122093	46210.70683	0	1162.173951	612.0201416
21122333	2852.931094	0	1314.351172	664.7820435
21122741	330.3322781	0	1340.67649	767.3065186
21123083	91626.26378	0	1207.050269	648.2869873
21124071	53825.64117	0	1084.948164	642.5109253
21124561	11497.16618	0	1084.28166	642.6220093
21125063	52116.50385	0	1154.732795	612.0201416
21126053	58118.01073	61.17	1122.656485	615.741272
21127043	95819.13549	0	1186.834205	620.9619141
21128031	20199.75451	0	1207.827766	636.6237793
21128521	4934.281534	0	1253.640443	726.7334995
21128523	142.516494	0	1253.640443	726.7334995
21129021	11680.93888	0	1210.271522	641.0114136
21130091	1110.712386	0	1340.67649	761.9747925
21140071	4619.727997	0	1340.67649	761.9747925
22000532	13180.6037	0	1197.30161	606.7801552
22001032	5221.932764	0	1116.109356	564.7566528
22002022	3628.353515	0	1115.665051	563.701416
22002512	11191.8151	0	1154.653241	572.8098145
22002772	6838.728869	0	1165.316693	578.0304565
22003012	103157.9909	0	1115.220807	558.8695679
22004002	43047.59509	0	1345.232183	563.868042
22004003	2751.719937	0	1345.232183	563.868042
22004592	13979.87037	0	1179.201336	644.9546509
22004593	93943.99122	0	1179.201336	644.9546509
22005092	42469.55314	0	1130.556988	582.8067627
22005093	2527.8459	0	1130.556988	582.8067627
22006082	9905.516734	0	1121.66322	571.0880737
22007072	9532.105308	0	1188.623554	633.414057
22008063	26662.08577	0	746.1223765	639.0675659
22009052	32511.11139	0	1121.66322	559.8692627
22009542	8479.019721	0	1123.551526	565.9785157
22010022	24332.90283	0	1125.439831	572.0877686
22010512	72520.4541	0	1128.660609	561.5162671
22011012	641.3116854	0	1122.77825	708.5047017
22011013	69284.20145	0	1122.77825	708.5047017
22011503	204694.599	335.7	762.8987733	722.5978394
22011762	12887.11556	0	1122.218548	564.9788208
22012002	75100.22139	0	1113.110272	562.9794312
22012003	4306.746019	0	1113.110272	562.9794312
22013093	30606.13899	0	1136.581129	764.2582038
22014082	7471.479757	0	1115.109631	562.0352783
22015072	59013.67922	0	1109.111493	559.4249878
22015562	11515.4329	0	1153.20924	584.9172363
22015722	7949.819772	0	1157.763409	575.6422729
22016062	43272.56336	0	1345.121069	562.4240723
22017052	19331.76443	0	1165.872113	630.9589233
22017053	53608.39328	0	1165.872113	630.9589233
22017392	8410.739572	0	1186.273007	598.0146868
22017702	19259.55452	0	1111.33302	560.3135376
22018042	10783.75707	0	1127.883526	560.4246216
22019032	9663.680219	0	1221.188702	690.052124
22019033	186545.5575	0	683.2309201	690.052124
22019192	18176.31508	0	1106.001294	552.704834
22019292	6235.035113	0	1184.088787	626.737915
22019452	12980.2945	0	1111.444104	557.7033081
22019602	13600.61767	0	1107.556347	556.6480713
22019882	133825.5578	0	1174.647229	620.3509521
22020002	19157.59913	0	1107.558205	555.7038574
22020003	6913.505778	0	1107.558205	555.7038574
22020262	107240.4043	0	1113.998591	554.2475955
22020592	30417.09128	0	1114.221051	563.0349731
22020752	15536.3464	0	1125.773083	569.8662109
22020832	7234.18417	0	1103.444938	547.4242174
22020912	9933.824514	0	1174.869397	583.3621216
22021092	30663.54606	0	1139.879956	574.975769
22021172	30312.42941	0	1171.870282	600.6902466
22021332	9297.563789	0	1151.654126	571.6990356
22021742	15803.16911	0	1115.222597	566.7005615
22021743	4477.605034	0	1115.222597	566.7005615
22022082	60815.87503	0	1113.332409	558.9805908
22022512	22537.80515	0	1160.762524	623.7388306
22022513	83551.58867	0	1160.762524	623.7388306
22023072	103711.3245	0	1173.647503	630.9033813
22023073	54751.27263	151.74	1173.647503	630.9033813
22024062	17912.48264	0	1110.444378	555.0929565
22024552	57976.29694	0	1177.313092	606.8550415
22025052	20166.10995	0	1193.673599	642.586505
22025053	220.9818792	0	1193.673599	642.586505
22025392	20740.8021	0	1107.223126	554.7041626
22025542	10579.05153	0	1166.538556	583.4176636
22026042	76503.84754	0	1113.887799	555.2595215
22026532	22189.14066	0	1108.222851	556.8701782
22026533	132.0342136	0	1108.222851	556.8701782
22027032	34836.44491	0	1105.334485	550.7481875
22027112	8543.772698	0	1111.221966	556.7035522
22027292	10209.88574	0	1105.112652	548.9281006
22027372	26011.26251	0	1343.899297	561.2022095
22027522	10076.73357	0	1171.981366	635.1243286
22027523	10862.14165	0	1171.981366	635.1243286
22027782	48118.81949	0	1135.103619	576.4197998
22028022	48589.72307	0	1155.875103	584.0841675
22028512	92550.38565	0	1188.314813	623.9972619
22029013	109094.8628	0	878.427238	753.1564465
22030083	55634.95267	0	1149.737375	761.8086631
22031072	1750.171354	0	1187.754376	650.6751099
22031073	87922.89448	0	1187.754376	650.6751099
22032062	16330.77467	0	1122.912701	719.9874878
22032063	112060.6926	0	1122.912701	719.9874878
22032303	115783.1387	0	734.1428739	676.1674194
22032552	17216.19925	0	1348.453436	569.310791
22032712	14121.25407	0	1183.130907	593.6148504
22033052	6129.071188	0	1346.342901	565.4230957
22033053	1781.868265	0	1346.342901	565.4230957
22033542	54280.93602	0	1191.115937	627.9453105
22034042	6235.698413	0	1126.55064	562.2019043
22034202	28422.63409	0	1107.88963	550.9830933
22034532	216416.1478	0	1187.435692	616.9836067
22035032	43627.47345	0	1119.663861	562.4796143
22036022	20026.32201	0	1166.871807	629.2927246
22036023	44973.85382	0	1166.871807	629.2927246
22037012	30367.82627	0	1111.666272	562.7573242
22037502	29691.87009	0	1193.119534	632.0996597
22038002	48689.98383	0	1154.431073	604.9111938
22038592	7568.954593	0	1135.992291	571.6990356
22039092	135404.1043	0	1140.324261	593.9145508
22039093	18603.84661	0	1140.324261	593.9145508
22040062	7142.647622	0	1121.66322	566.4783936
22041052	23898.02286	0	1131.215863	581.029541
22041542	5223.789396	0	1168.09364	579.5299683
22042042	15386.0813	0	1140.213177	566.4228516
22043032	20625.27089	0	1171.647034	581.7660525
22043522	15707.67948	0	1135.103619	564.6455688
22044023	151264.3197	10.94	797.7722213	726.5966187
22045013	45521.06984	0	1159.541888	628.2374878
22045502	51309.24933	0	1197.109881	651.6157289
22045503	12734.19613	0	1197.109881	651.6157289
22046002	13826.89939	0	1115.665051	563.0349731
22046593	5351.975702	0	1109.245171	558.7029419
22047092	48281.63324	0	1124.995587	561.7020874
22048082	26212.26644	0	1125.995251	562.3685303
22049072	32469.58762	0	1142.323651	573.9760742
22050032	30044.51912	0	1139.213452	568.9776001
22051022	91609.1846	0	1152.764935	608.6323242
22051023	43980.93556	0	1152.764935	608.6323242
22051512	26374.74869	0	1170.426251	589.1381836
22052012	26506.93921	0	1146.877819	570.9215088
22052502	22918.94046	0	1117.886578	564.9232788
22052762	13852.31584	0	1111.221966	555.5372925
22053002	35270.42256	0	1153.875744	617.1296997
22053003	58982.30497	0	1153.875744	617.1296997
22053592	79525.70403	0	1179.86784	617.4074097
22054092	20170.01378	0	1109.666821	561.1466675
22054582	5954.009365	0	1114.554303	567.0337524
22054583	72.78674847	0	1114.554303	567.0337524
22055082	60730.16005	0	1346.342901	566.4783936
22055083	9075.908452	0	686.9000148	566.4783936
22055162	31701.86579	0	1112.332775	554.1487427
22055243	83710.7379	0	1136.249432	729.6749988
22055322	47691.47842	0	1187.291502	635.1741168
22055323	0.00161376	0	521.7409222	635.1741168
22055402	2874.241137	0	1115.776135	564.09021
22055572	10253.13364	0	793.0533662	568.6999512
22055573	9145.349861	0	1347.342657	568.6999512
22055652	54184.36705	0	1184.684886	608.1090538
22055732	8760.109601	0	1109.444744	552.9824219
22055812	23075.37881	0	1346.454077	565.7563477
22055992	39201.78256	0	1126.772778	561.2022095
22056073	50200.27936	0	810.9142042	628.3485718
22057062	35201.69371	0	1104.667949	549.746109
22057063	5259.29399	0	1104.667949	549.746109
22058052	19959.31595	0	1113.221325	564.9232788
22058053	4775.32512	0	1113.221325	564.9232788
22058542	3401.738929	0	1116.447408	569.421936
22058543	3234.767358	0	1116.447408	569.421936
22059042	12435.43046	0	1171.53703	637.9567261
22059043	72288.48951	0	1171.53703	637.9567261
22059532	865.7986668	0	1174.280211	587.5752864
22060013	40740.89333	0	1160.984692	629.3482666
22060502	20839.36142	0	1158.429882	577.4750977
22061002	1991.388462	0	1115.889088	568.3666992
22061003	7099.740355	0	1115.889088	568.3666992
22062092	19111.56393	0	1349.122911	572.0322876
22062093	48225.43923	0	1349.122911	572.0322876
22063082	5405.238001	0	1116.331524	564.9788208
22063572	49181.09392	0	1074.167976	553.9265747
22064072	33289.65783	0	1346.009771	565.1454468
22065062	5789.912445	0	1146.988873	569.477478
22066053	112222.168	0	740.2192706	714.4335938
22066542	73786.96804	0	1112.273206	701.401014
22066543	60544.82095	0	1112.273206	701.401014
22066702	11628.31541	0	1111.666272	563.2571411
22066962	10702.1087	0	1109.449163	558.9805908
22066963	7463.935288	0	1109.449163	558.9805908
22067042	51852.81714	0	1131.549145	578.0304565
22067532	13054.9808	0	1112.110516	558.5363159
22068032	17547.24486	0	1116.553692	567.8113403
22069022	21123.19682	0	1122.885052	562.9238892
22069512	21682.7875	0	1113.332409	556.4813843
22070092	122175.2762	0	1126.994976	567.7557983
22071082	10874.47794	0	1016.050347	563.0349731
22072072	8068.412174	0	1162.984082	577.3084717
22073062	20122.96731	0	1146.655651	585.4170532
22073552	57160.03293	0	1163.206219	613.7973633
22074053	91209.73524	0	843.8950801	662.9492188
22075042	71836.55485	0	1126.889532	579.9187622
22075043	2343.903833	0	1126.889532	579.9187622
22075532	14300.60382	0	1127.66145	563.1459961
22076033	178875.6937	0	1135.8317	740.3182198
22077022	7367.123185	0	1107.56315	555.5927734
22077023	6215.689799	0	1107.56315	555.5927734
22077512	49780.99915	0	1115.998242	562.2574463
22077772	26490.80584	0	1151.987378	576.7530518
22077932	23495.19503	0	1345.343267	563.4237061
22077933	1323.750839	0	1345.343267	563.4237061
22078012	26029.93723	0	1182.866925	598.46875
22078502	28843.02722	0	1162.09541	620.850769
22078503	39476.28218	0	1162.09541	620.850769
22079002	46438.55971	0	883.9933427	552.0851702
22079342	46878.15798	0	1153.653576	591.5818481
22079592	53680.5654	0	1159.651806	591.2486572
22080072	12232.44052	0	1128.994336	562.6461792
22081062	223847.1062	0	1133.548411	563.864498
22082052	54706.98779	0	1159.09529	576.0448954
22083042	74915.01318	0	1106.556713	552.0938721
22084032	30689.75014	0	1091.768729	558.203064
22085022	8054.871573	0	1119.002434	571.5879517
22085023	755.4078635	0	1119.002434	571.5879517
22085513	53401.76785	0	1164.985661	636.5682983
22086012	12368.18727	0	1116.997998	558.203064
22086502	44307.58443	0	1192.145422	607.8514287
22087002	11.95353804	0	1237.961407	711.1013184
22087003	144351.9788	0	1237.961407	711.1013184
22088092	47704.35103	0	1122.218548	569.310791
22088583	137517.9933	0	1123.134869	730.8730469
22088742	48813.72203	0	1157.096936	601.3011475
22089083	135164.6173	0	725.8735925	721.7647705
22090052	20463.81334	0	1160.429303	615.1303711
22091042	26067.28498	0	1131.771252	567.0892944
22091532	49319.14772	0	1118.441967	558.203064
22092033	192738.5691	0	665.4081587	736.315918
22093022	69.22641864	0	1199.861798	665.7816772
22093023	62789.655	0	1199.861798	665.7816772
22093512	4638.101248	0	1127.217114	560.7023315
22093772	11709.6005	0	1124.773419	567.6446533
22094012	15810.65354	0	1131.660199	562.2019043
22094502	1246.329913	0	1117.886578	566.2562256
22095002	43890.08762	0	1137.880566	575.531189
22095592	31076.08976	0	1183.311322	627.5710449
22096092	39413.70394	0	1117.997662	559.0917358
22096582	43140.55337	0	1172.98103	596.2471313
22097082	47117.45346	0	1133.326336	577.1418457
22097573	68962.80829	0	1076.859016	751.634245
22098072	6344.862753	0	1116.442578	564.3678589
22098562	26485.26344	0	1127.328198	560.7578735
22098722	27283.23897	0	1106.222903	548.6847682
22099062	48076.98982	0	1114.998547	556.5925293
22099552	17933.75697	0	1126.994976	563.756958
22099712	6241.532739	0	1113.221325	564.6455688
22099713	3935.272678	0	1113.221325	564.6455688
22100032	76192.83875	0	1169.204419	605.0222778
22100522	14350.11541	0	1107.88963	555.2595215
22101022	64501.01968	0	1142.990124	589.4714355
22102012	8093.10634	0	1126.439587	560.6467896
22103002	8923.78088	0	1160.984692	575.9755249
22103592	31822.90215	0	1186.75462	624.6830444
22103752	10929.46356	0	1129.327557	561.0911255
22103832	24471.8409	0	1116.331524	559.9803467
22103912	40531.47183	0	1141.990399	582.1958618
22104092	260546.7503	0	1119.774945	557.980957
22105082	26355.39634	0	1117.886578	567.0337524
22106072	101204.6757	0	1184.310955	624.7940674
22106233	33613.37225	0	935.0275333	752.8218495
22106312	10100.16337	0	1167.538311	635.3464355
22106313	122609.3132	0	698.3859085	635.3464355
22106562	31342.43127	0	1111.999524	555.2039795
22107062	20587.53967	0	1173.400269	585.106597
22108052	57317.04826	0	1146.988873	581.8626099
22109042	33656.43482	0	1147.544262	589.1937256
22109382	8548.691444	0	1128.661114	561.1466675
22109532	75982.61016	0	1182.200482	633.7913818
22109792	22115.9303	0	1123.884747	567.5336304
22110012	25299.04045	0	1350.456225	572.1988525
22110013	33509.60517	0	1350.456225	572.1988525
22111002	26.17057297	0	1352.013701	575.364563
22111003	49454.52704	0	948.0204928	575.364563
22112093	253713.2156	0	646.7140248	715.7109985
22113082	62766.0663	0	1124.218029	561.3132935
22113572	16422.98762	0	1187.79235	630.506974
22114072	5868.377982	0	1122.5518	567.0892944
22115062	16565.54764	0	1143.656536	572.4765625
22116052	1729.388154	0	1158.318798	574.4759521
22117042	7529.02453	0	1132.659924	570.9215088
23001012	892.1618526	0	1326.977016	624.0205078
23001502	5513.701343	0	1081.330458	513.0330811
23002002	6031.870932	0	1142.143978	481.4315491
23003092	70655.65752	0	1221.120143	532.4716797
23004082	87077.94474	0	1073.309234	520.6174177
23005072	6587.462278	0	1143.476955	495.2606506
23006062	1612.068899	0	1254.554469	562.1848755
23007052	35826.29513	0	1253.273737	816.5333364
23007542	31263.49501	0	1143.254787	482.4867554
23008042	4859.964676	0	1226.78506	555.4646606
23009032	22569.2837	0	1158.139186	496.09375
23010002	801.4465945	0	1421.594537	510.7004089
23011092	24451.80054	0	1238.04608	571.9568325
23012082	9850.337817	0	1180.021449	516.1432495
23012572	7628.553459	0	1149.586177	487.4852295
23013072	9197.230392	0	1297.162659	704.2768563
23014062	4587.022194	0	1419.706232	506.0351868
23015052	47489.44704	0	1069.863535	520.8640747
23016042	15295.84254	0	1244.002101	559.4078979
23017032	30822.10684	0	1318.090846	615.1343384
23018022	2069.966137	0	1310.256493	639.3039491
23018512	36502.94858	0	1211.345302	534.5820923
23019012	8638.725189	0	1549.111505	596.2510986
23019502	1882.250339	4.34	1179.577144	516.6986694
23020082	29977.79002	0	1340.661167	637.9848929
23020572	1979.417848	0	1142.813779	482.5021554
23021072	11127.64916	0	1174.134334	510.589325
23022062	29383.15838	0	1467.24743	550.7438965
23023052	12800.15579	0	1142.032924	481.3760071
23024042	138504.1001	0	1168.802608	500.6479187
23025032	12924.3475	0	1333.948984	631.5157516
23026022	17318.34257	0	1142.255062	481.6536255
23027012	23531.72769	0	1220.121632	552.954868
23028002	142766.6727	0	1163.248744	499.7037964
23029092	4499.0479	0	1173.245693	509.4785767
23030062	35239.36346	0	1162.804408	500.5923767
23031052	32804.44173	27.05	1191.684535	491.3729858
23032042	27498.99121	0	1291.321071	588.364563
23033032	44208.98211	0	1256.664943	565.128418
23034022	9786.98201	0	1070.367324	515.743509
23035012	7756.019989	0	1433.257623	520.8640747
23036002	23375.16164	0	1079.971598	527.2509766
23036592	35955.85005	0	1155.806545	491.3729858
23037092	33221.44303	0	1408.820611	497.9820557
23038082	13442.60687	0	1272.104701	569.1481934
23039072	9157.495627	0	1143.369436	483.1220343
23039312	26824.79619	0	1176.133724	508.9231873
23039562	1253.200807	0	1430.591852	518.0870972
23040042	33293.75904	0	1143.476955	495.1496582
23041032	80200.08563	0	1020.103096	492.0152741
23042022	19699.15436	0	1527.45141	574.5910034
23042362	17321.73007	0	1146.144042	515.745427
23042512	416.8465708	0	1141.810756	481.1538391
23042692	10881.1551	0	1212.233974	529.4169922
23042772	17396.57112	0	1281.755358	601.6881985
23042852	26.20622956	0	1417.484613	506.9794006
23043012	12610.68612	0	1262.32986	564.906311
23043502	25037.85428	0	1193.017513	492.2616272
23044002	68.46716742	0	526.3734366	504.2579651
23044592	5267.357047	0	1227.229396	567.2388916
23045092	5686.150137	0	973.9602172	494.9829407
23046082	7941.518667	0	1158.916713	496.427002
23046572	15854.76116	0	1186.136643	490.2621765
23047072	124237.2998	0	1143.033283	482.4552415
23048062	4112.329574	0	1288.210964	585.2544556
23049052	5556.420902	0	1192.795375	492.0393677
23049542	8409.753381	0	1418.928674	507.8123779
23050012	12132.52385	0	991.3786369	515.8310111
23051002	3299.017577	0	1417.595788	505.0910645
23052092	45764.39018	0	1152.140956	488.9292908
23052332	364.3081577	0	1422.816339	511.7001343
23052662	16235.68266	0	1191.129146	524.1963501
23053082	11684.33871	0	1012.584527	515.8556437
23053322	12972.64226	0	1201.79269	640.6610718
23053572	6938.706588	0	1242.343011	576.2279422
23054072	71189.47611	0	1280.554806	594.524661
23055062	15908.06085	0	1250.333461	594.3973999
23056052	153188.1028	0	1032.208201	499.0928955
23056542	28413.19633	0	1152.140956	489.0958862
23057042	8063.157266	0	1317.924704	615.7241561
23058032	21179.86771	0	1147.475734	496.8157959
23059022	34461.70206	0	1105.947259	496.9268494
23060092	43283.0179	0	1266.772975	597.4519653
23061082	44196.47925	0	1194.572566	493.6500549
23062072	3654.99506	0	1235.004787	570.682312
23062562	2791.642343	0	1417.817865	507.1459961
23063062	16488.9861	0	780.6076486	498.815155
23064052	44989.13211	0	1148.142177	486.8188171
23065042	11936.89771	0	1176.911281	511.6446228
23065532	4339.325257	0	1142.477229	481.764801
23066032	20965.48746	0	1165.692439	500.3702087
23067022	81064.36395	0	1231.67245	640.6610718
23068012	10575.28934	0	1249.000575	640.6610718
23069002	91593.15693	0	1251.222133	640.6610718
23070072	16351.53891	0	1237.226344	816.5524292
23071062	9567.936751	0	1566.95926	615.3921175
23072052	8409.194162	0	1332.633449	630.4200373
23072542	108.2362248	0	1141.810756	481.1538391
23073042	4086.989794	0	1545.668146	592.8077393
23074032	38055.93119	0	1237.892787	560.3521118
23075022	30876.93535	0	1295.764247	592.8077393
23076012	20364.73254	0	1241.780483	816.5524292
23076352	33263.50482	0	1170.357662	503.0916138
23076502	469.304745	0	1412.041894	501.3699341
23077002	16575.88569	0	1412.152887	501.0366821
23078092	23990.07973	0	1124.399815	481.5426331
23079082	16253.21389	0	1142.588313	481.8757935
23080052	30821.08616	0	1190.462734	489.2625122
23081042	29687.07806	0	1352.198474	649.329888
23082032	8279.400612	0	1143.699123	495.4272766
23083022	13172.63584	0	1331.42007	628.463562
23083512	3775.889798	0	1207.346492	528.2506714
23083772	30167.56967	0	1191.573482	490.8175964
23084012	9931.199158	0	1565.217767	612.3573608
23085002	59388.0168	0	1200.348628	519.6421509
23086092	47066.81807	0	1024.766062	494.5386963
23087082	87525.01605	0	1221.120143	640.6610718
23088072	21614.66101	0	1142.921565	494.8718567
23089062	19054.62261	0	1142.477229	481.709259
23090032	8330.074975	0	1017.143206	490.0401001
23091022	7882.357531	0	1417.817865	504.8688965
23092012	4858.233971	0	1258.331081	563.0179443
23093002	17397.93977	0	1150.585872	487.9295654
23094092	11023.59479	0	1026.881443	496.0037017
23094582	6396.836448	0	1192.795375	527.5842285
23095082	17996.09919	0	1249.000575	594.3973999
23096072	1160.408765	0	1425.482202	513.9772339
23097062	2472.575208	0	1414.596582	503.9247131
23098052	5410.006245	0	1418.040033	505.8685608
23099042	4706.127004	0	1190.462734	490.4288025
23100012	6978.805584	0	1231.33926	640.6610718
23101002	5164.479587	0	1416.262781	504.702301
23102092	1291.741106	0	1151.141292	541.968811
23102582	2100.052979	0	1148.781135	541.7466431
23103082	78604.29491	0	1053.093393	509.9659284
23104072	20279.29744	0	1160.249629	497.7598877
23105062	48511.50968	0	1184.686733	510.6448669
23106052	388.7146947	0	1337.326137	637.9971172
23107042	51588.43827	0	1155.584377	494.0388184
23108032	18892.04996	0	1271.256919	595.6159307
23108522	21.04640115	106.74	1426.815179	515.4212646
23109022	18374.96946	0	1207.901882	525.3626709
23109512	7588.538537	0	1149.475093	497.3711853
23110092	54360.60313	0	1149.700525	497.6062874
23111082	926.6935979	0	1324.422206	621.4656982
23112072	2256.3324	0	1237.67068	557.1864014
23112312	18629.78498	0	1268.657075	600.1915516
23112642	21326.56057	0	1036.765662	501.2728783
23113062	39136.28778	0	1194.794765	524.862854
23113552	7704.067193	0	1236.559902	594.3973999
23114052	102002.9641	0	1188.574458	516.1988525
23115042	19292.52473	0	1243.284749	816.535918
23116032	8465.034488	0	1023.964218	510.3117065
23117022	17961.17434	0	1134.155935	496.315918
23118012	47030.94255	0	1231.450282	640.6610718
23119002	57256.19758	0	1086.191935	529.6391602
23119592	10760.65814	0	1254.326379	637.1586306
23120072	44506.98672	0	1190.462734	489.3735962
23121062	11025.50201	0	1255.264113	562.5586925
23122052	206811.0954	0	1155.140041	491.3729858
23123042	8834.963488	0	1029.644822	515.8896154
23124032	20282.27685	0	1152.585292	491.3174438
23125022	6664.35815	0	1242.113796	640.6610718
23126012	4089.04861	0	1141.370184	490.3732605
23127002	26395.35142	0	1199.682155	521.2528687
23128092	24390.13248	0	1190.462734	488.7626343
23129082	83622.31876	0	1191.129146	490.7620239
23130052	38307.75938	0	1227.229396	541.3023071
23131042	23412.23396	0	1253.907539	816.5227501
23132032	87885.5134	0	1021.655863	492.4837036
23132522	11980.79781	0	1241.225124	559.9077759
23133022	134893.1958	0	1050.313853	509.7563171
23133512	30287.36772	0	1156.028682	493.8722229
23134012	33270.66472	0	950.0917089	515.7347327
23135002	5771.268495	0	1150.030483	488.7070923
23135592	3840.571309	0	1001.047567	497.9266052
23136092	12914.31343	0	1139.625082	515.7372172
23137082	8150.834105	0	1304.872524	601.9160156
23137572	9831.707283	0	1150.808071	498.5929871
23138072	388.413413	0	1149.475093	498.0375977
23139062	39829.98263	0	1142.699367	494.7053223
23139552	6772.100933	0	1148.919673	497.2601013
23140032	19741.27095	0	1277.658534	574.7020264
23141022	50418.97009	0	846.3342572	515.7359985
24001092	24133.76108	0	1232.332919	609.3230969
24002082	33651.95011	0	1183.97553	652.6054077
24003072	12641.56556	0	1183.531194	590.6796875
24004062	3122.888277	0	1205.413457	610.951355
24005052	22515.71095	0	1220.623004	613.2594146
24006042	5654.193101	0	1205.074114	613.8571577
24007032	4317.576362	0	1180.421087	611.5622559
24008022	24463.71999	0	1192.417364	595.5670776
24009012	14091.92067	0	1206.524236	610.951355
24010082	46582.41937	0	1190.25506	580.0354331
24011072	11091.84997	0	1181.97614	610.951355
24012064	253.5043264	0	1596.470868	740.5232544
24013052	35415.99906	0	1195.436152	611.6430202
24014044	445.3067046	868.89	811.0464225	742.0412552
24014532	22964.80036	0	1177.257122	610.9699545
24015032	1215.803824	0	1441.96214	608.2299194
24016022	4475.696752	0	1196.416204	602.6204834
24016512	8389.079331	0	1207.746099	601.9539795
24017012	324.193371	0	1214.744024	610.4514771
24018002	14.24872945	365.53	1236.515203	619.0043945
24018004	7.018644954	0	1236.515203	619.0043945
24018592	4087.80608	0	1183.198003	596.5111694
24019092	9618.377747	0	1200.748235	603.2869263
24020062	45213.50369	0	1238.552808	606.8769989
24021052	8944.533826	0	1457.95563	612.7522853
24022044	484.7372951	491.87	1526.338129	740.5232544
24023032	37850.69975	0	1193.306035	610.951355
24024022	11786.43019	0	1246.465576	616.2999649
24025012	10470.72116	0	1177.199773	610.951355
24026002	2821.038008	0	1566.479962	800.6716919
24026004	916.0349597	0	1566.479962	800.6716919
24027092	14874.2281	0	1437.074628	602.7871094
24028082	7410.516309	0	1470.887701	618.9531218
24029072	4705.903549	0	1205.413457	610.951355
24030042	11256.50208	0	1231.961004	607.1746216
24031032	46881.05082	0	1453.096925	608.6510545
24032022	2499.67064	0	1197.894389	610.9984594
24032514	346.0930821	0	1582.252972	740.5232544
24033012	6694.83222	0	1201.859014	610.951355
24034002	13758.81959	0	1506.360058	626.8170059
24035094	247.4180434	0	1601.025067	740.5232544
24036082	76.43222263	0	1570.256634	740.5232544
24036084	263.7774064	0	1570.256634	740.5232544
24037072	9904.68266	0	1188.862981	610.951355
24037562	10601.96425	0	1199.74854	599.399231
24038062	22613.3952	0	1220.742193	603.7312622
24039052	8937.459219	0	1190.418035	610.951355
24040022	3428.816084	0	1203.525152	610.951355
24041012	6862.526803	0	1183.531194	595.7337646
24042004	231.2213964	419.81	1602.691205	707.1307983
24043092	52081.95522	0	1183.642278	610.951355
24044082	2731.072667	0	1179.754644	610.951355
24045072	5340.485924	0	1183.198003	594.0120239
24046062	3274.454181	0	1202.30335	605.5640259
24047052	5875.120104	0	1187.529973	613.2283936
24048042	5345.861252	0	1496.407729	619.0738188
24048532	393.2085854	0	1192.750677	613.8948364
24049032	3335.522981	0	1178.643804	610.951355
24050092	1484.762982	0	1482.652871	646.1758297
24051082	7761.629492	0	1186.752447	597.1221313
24052072	8137.344772	0	1193.861455	610.951355
24053062	222.1300111	0	1223.185918	613.5615845
24054052	1839.180265	0	1246.12176	622.6957253
24055042	5553.871471	0	1192.417364	599.9546509
24056032	6986.922083	0	1453.767736	599.6534237
24057022	12672.1439	0	1477.729046	612.9506836
24058012	9239.492225	0	1188.751897	599.399231
24059002	5067.069817	0	1215.642099	615.1152567
24060072	2288.149914	0	1213.744268	610.951355
24061062	39021.25282	0	1208.240636	614.2163095
24061554	104.0159306	0	1242.73554	621.3370361
24062052	85.56801973	0	1250.51093	623.3919678
24063042	98.01846189	0	1231.294561	616.8939819
24064032	503.631965	0	1214.63294	609.6739502
24065022	4014.186875	0	1211.856023	603.4535522
24066012	129.1637191	0	1456.291058	615.2833252
24067002	18583.72424	0	1195.971929	599.677002
24068092	6408.054404	0	1451.959088	610.784729
24069082	1138.651646	0	1201.859014	587.1251831
24070052	7210.089855	0	1211.8404	616.1583099
24071042	1779.810881	0	1578.4763	740.5232544
24071044	99.59377913	0	1578.4763	740.5232544
24072032	16491.04235	0	1179.643499	589.3467407
24072522	658.0584161	0	1214.07752	610.951355
24073022	10780.52023	0	1209.967657	610.951355
24074012	8554.413874	0	1201.303655	610.951355
24075002	256.5355994	0	1578.4763	740.5232544
24075004	821.4286978	0	1578.4763	740.5232544
24076092	4448.585332	0	1200.73489	617.3451894
24077082	183.5802556	0	1383.310163	742.0244395
24077084	8.462230392	0	1383.310163	742.0244395
24078072	272.8206024	0	1230.183721	616.671814
24078074	10.83249524	0	1230.183721	616.671814
24079062	709.2544383	0	1478.284405	622.00354
24080032	38459.371	0	1181.642888	578.9609985
24081022	1.474729068	0	752.1047372	740.5232544
24081024	222.5041673	0	752.1544187	740.5232544
24082014	1592.558977	0	1590.361615	740.5232544
24083002	457.5848353	0	1265.379578	634.4059727
24083004	16.15044953	0	1265.379578	634.4059727
24084092	1498.707717	0	1196.638372	585.1257935
24085082	5578.751399	0	1260.803815	618.3111067
24086072	2153.196518	0	1218.765318	614.0091536
24087062	19454.08752	0	1192.528448	610.951355
24088052	3116.837503	0	1183.642278	597.3442993
24089042	23001.74636	0	1491.946942	619.1710205
24089532	447.7129494	0	1578.4763	740.5232544
24089534	1564.431733	0	1578.4763	740.5232544
24091002	24.79920735	0	1262.064261	638.2629597
24092092	23.23070886	0	1241.957952	620.9483032
24092094	0.493824601	0	1241.957952	620.9483032
24093082	11441.13903	0	1201.710447	588.680918
24093322	455.4432014	0	1203.302984	605.6195679
24094072	13029.89075	0	1195.649621	610.9909118
24095062	1864.728676	0	1349.036687	740.5232544
24096052	7362.420906	0	1190.86231	598.788269
24097042	19774.23978	0	1186.197088	594.2896729
24098032	12.94150225	0	1613.033407	717.9769284
24098034	277.2473254	0	1613.033407	717.9769284
24099022	10554.56708	0	1179.532415	611.8955078
24100092	4360.101034	0	1212.189214	610.951355
24101082	1965.250521	0	1191.639898	601.0654297
24102072	2156.704163	0	1190.306951	586.8474731
24102562	6348.076805	0	1172.645635	610.951355
24103062	750.1452866	0	1217.743047	611.1734619
24104052	11440.87147	20	1349.036687	698.8691406
24104054	383.0318378	0	1349.036687	698.8691406
24105042	2601.622943	0	1200.970403	610.951355
24106032	1092.030525	0	1200.192876	610.951355
24107022	4180.374665	0	1184.641973	593.9564819
24108012	8115.351196	0	1208.412603	610.951355
24109002	2561.143906	0	1203.969488	605.3419189
24110072	5783.784033	0	1177.30217	593.9896917
24110562	2738.998529	0	1176.977697	610.951355
24111062	1582.535698	0	1206.968572	605.8417969
24112052	12140.45057	0	1227.629033	613.2839355
24114032	53116.00731	0	1205.74677	599.7880249
24114292	6188.367219	0	1493.194759	618.7065923
24115022	173.8307471	0	1242.291265	620.8372192
24116012	4739.40954	0	1182.087224	596.7333984
24117002	3030.236145	0	1472.089369	619.4251181
24118092	15165.7432	0	1225.851751	601.2320557
24119082	3693.232715	0	1186.271441	611.0835512
24120052	178.0636761	0	1578.4763	740.5232544
24120054	25.93920103	0	1578.4763	740.5232544
24121042	11629.52664	0	1255.492013	611.0438798
24122032	93.22684079	215.95	1588.473309	740.5232544
24122034	331.9485166	0	1588.473309	740.5232544
24123022	909.123278	0	1237.625982	618.2824097
24124012	5020.855329	0	1237.403814	609.0074463
24125002	3056.243271	0	1200.396537	610.9813996
24125592	5245.5494	0	1349.036687	740.5232544
24126092	337.6952715	0	1208.745794	607.6189575
24127082	581.1681329	0	1209.079046	608.1743774
24128072	5650.403839	0	1197.082647	594.1230469
24129062	31443.74281	0	1443.072858	607.2857056
24130032	5919.187341	0	1446.960614	604.5087891
24131022	556.2455884	0	1213.855352	609.8960571
24132014	89.48412914	0	1596.026593	700.4661865
24133002	737.5538708	0	1251.887469	625.8622034
24133592	10953.92618	0	1184.197698	583.7928467
24134092	23398.67945	0	1243.540954	605.3872088
24135082	192.628652	0	1232.960699	617.2271729
24135572	7004.271114	0	1201.525762	585.4590454
24136072	3364.931004	0	1174.311742	610.951355
24137062	3787.220476	0	1446.849469	610.0071411
24138052	4214.337098	0	1184.530889	582.6820679
24139042	864.1166407	0	1349.036687	740.5232544
24140012	2289.0007	0	1222.297246	612.5064087
24141002	9374.761282	0	1223.506338	589.0106079
24141592	2631.315061	0	1214.188604	602.6759644
24142094	583.9031071	0	1602.580121	740.5232544
24143082	1862.102022	0	1232.849676	602.8981934
24144072	8092.08302	0	1349.036687	800.6716919
24144074	1506.357511	0	1349.036687	800.6716919
24144562	12258.90418	0	1198.30451	611.7288208
24145062	7304.502243	0	1198.526678	610.951355
24146052	21789.16933	0	1178.977056	610.951355
24147042	64.28304978	0	1248.733648	623.3364868
24147044	18.37980802	0	1248.733648	623.3364868
24147532	1256.35123	0	1205.73701	582.1580597
24148032	200.4163902	311.88	1225.407476	614.7835083
24149022	807.4961552	0	1190.52918	585.1257935
24150084	38.25160647	0	1772.861981	877.3015747
25001062	6904.484585	0	1699.088281	1201.062776
25002052	15374.81802	0	1724.431416	1200.371216
25003042	2818.499712	0	1685.266572	1165.603882
25004032	427.7544092	0	1685.266572	1165.603882
25005022	680.9833301	0	1458.845174	1165.603882
25005362	8935.663685	0	1494.142722	1172.517279
25005772	3553.066606	0	1685.266572	1165.603882
25006014	82.88729634	0	1703.483308	1168.603027
25007002	7682.827475	0	1701.105244	1200.371216
25007342	3146.834228	0	1459.334528	1166.221648
25007752	8865.71716	0	1724.431416	1200.371216
25008092	700.2100623	0	1458.845174	1165.603882
25008094	34.72519137	0	1458.845174	1165.603882
25009082	749.0229351	0	1685.266572	1165.603882
25010052	2891.927801	0	1458.749926	1165.13597
25011042	2513.600434	0	1685.266572	1165.603882
25011532	5805.168494	0	1724.431416	1200.371216
25012032	314.2765404	0	1685.266572	1165.603882
25013022	2129.481428	0	1493.279195	1171.602173
25013512	4600.608067	0	1458.845174	1165.603882
25014014	10.36595135	0	1629.172395	1142.721924
25015002	3595.515912	0	1685.266572	1165.603882
25015342	270.7300199	0	1573.855805	1165.603882
25015752	6224.195687	0	1485.836995	1168.936279
25016092	11760.10396	0	1685.266572	1165.603882
25017082	27759.81408	0	1479.821581	1169.153189
25018074	5.905697925	0	1679.046174	1165.603882
25019062	1639.73593	0	1458.845174	1165.603882
25020032	23965.81001	0	1724.197216	1351.205251
25020522	1103.535643	0	1724.431416	1200.371216
25021022	6071.371948	0	1724.431416	1200.371216
25021512	19158.69433	0	1685.266572	1165.603882
25022012	1559.537074	0	1724.431416	1200.371216
25023002	10937.24436	0	1779.589501	2012.94358
25024092	5323.631034	0	1724.296611	1199.637166
25025082	8214.301713	0	1465.398701	1165.603882
25026072	5497.795051	0	1685.221089	1200.371216
25027062	337.301231	0	1568.074912	1165.603882
25028052	17567.85807	0	1496.939215	1199.802727
25029042	5348.16189	0	1499.638826	1196.744205
25030014	52.53827457	0	1719.96602	1175.84077
25031002	20602.96647	0	1456.956868	1165.603882
25032094	0.257922566	0	786.7161865	1165.603882
25033082	6201.51294	0	1724.298553	1199.647743
25034072	12740.93208	0	1724.431416	1200.371216
25035062	951.103152	0	1685.266572	1165.603882
25035552	2554.89723	0	1724.431416	1200.371216
25036052	743.9477635	0	1458.845174	1165.603882
25037042	21546.81405	0	1511.273701	1200.371216
25037532	12240.55657	0	1724.431416	1200.371216
25038032	45.4458237	0	1686.488374	1165.603882
25039022	16448.1098	0	1458.956197	1165.603882
25040092	3790.15787	0	1685.266572	1165.603882
25040334	190.7304725	0	1643.94571	1147.331787
25040742	21077.7842	0	1466.515557	1166.452879
25041082	2099.150935	0	1724.431416	1200.371216
25041572	2016.773598	0	1685.266572	1165.603882
25042072	23696.40867	0	1724.431416	1200.371216
25043062	29713.17599	0	1724.261819	1351.468254
25043552	923.0483949	0	1469.841817	1166.10376
25044052	17378.02576	0	1724.442452	1199.99741
25045042	6905.902065	0	1724.431416	1200.371216
25046034	48.94515376	0	1694.597077	1167.381226
25047022	11369.27239	0	1458.845174	1165.603882
25048012	7016.703903	0	1724.431416	1200.371216
25048502	7361.506804	0	1458.845174	1165.603882
25049004	294.958849	664.13	1423.650645	1166.048218
25050062	1863.568226	0	1595.626984	1165.603882
25051052	18697.96601	0	1458.813219	1165.446903
25052042	450.8626563	0	1458.845174	1165.603882
25052382	51.22740088	0	1642.168549	1146.609741
25052384	14.37006104	0	1642.168549	1146.609741
25052792	189.6289073	0	1613.732636	1137.390259
25052794	0.533189419	0	1613.732636	1137.390259
25053032	8813.818293	0	1724.431416	1200.371216
25053522	1728.46249	0	1685.266572	1165.603882
25054022	4851.247653	0	1726.112717	1202.493708
25055012	1875.106644	0	1704.215352	1200.371216
25056002	9982.444413	0	1724.431416	1200.371216
25057092	1821.383086	0	1685.266572	1165.603882
25058082	149.8648417	0	1458.845174	1165.603882
25059072	7323.219998	0	1724.431416	1200.371216
25060042	2336.927637	0	1685.266572	1165.603882
25061032	2109.239099	0	1699.817719	1166.881348
25062022	14752.95715	0	1550.442796	1161.031254
25062512	1477.073592	0	1497.277974	1173.379272
25063012	1600.410664	0	1458.845174	1165.603882
25064002	590.3268293	0	1458.845174	1165.603882
25064004	0.536241298	0	1458.845174	1165.603882
25065092	15793.50695	0	1417.302144	1165.603882
25066082	6103.382649	0	1724.431416	1200.371216
25067072	5557.322093	0	1725.475614	1201.689423
25068062	1851.551169	0	1463.177205	1165.603882
25068064	0	0	802.4891968	1165.603882
25069052	1.608723893	0	1717.748144	1171.976441
25069054	309.8138979	0	1717.748144	1171.976441
25070022	11189.95245	0	1724.431416	1200.371216
25071012	414.6206331	0	1629.28354	1142.499756
25071014	41.51320671	0	1362.999907	1142.499756
25072002	611.966367	0	1484.504048	1168.825195
25072004	54.46220819	0	1484.504048	1168.825195
25073092	349.7904578	0	1597.293183	1133.446899
25073094	116.8057872	0	1597.293183	1133.446899
25074082	10712.1905	0	1724.431416	1352.158691
25075074	49.98778621	0	874.9016366	1165.603882
25076062	569.6322368	0	1459.400532	1165.603882
25077052	15923.27966	0	1620.952729	1165.603882
25078042	8051.656406	0	1371.593215	1164.131608
25079034	29.32168997	774.74	1715.509017	1173.425939
25080002	12336.05462	0	1724.580865	1200.559882
25081092	9554.303415	0	1724.431416	1352.158691
25082082	331.7140199	0	1458.845174	1165.603882
25083072	840.8427338	0	1685.266572	1165.603882
25084062	4388.444169	0	1724.431416	1200.371216
25085052	6522.043842	0	1459.269798	1166.139933
25085542	52.55896229	0	1458.845174	1165.603882
25086044	194.944294	0	1663.273164	1165.603882
25087032	8922.382727	0	1724.431416	1200.371216
25088022	4931.785945	0	1724.431416	1200.371216
25089012	12.10573352	0	1614.287995	1137.667969
25089014	474.4181787	0	1599.662869	1137.667969
25090082	11218.19198	0	1724.945499	1201.0202
25090574	1.429837123	0	747.0614624	1144.388184
25091072	107.362008	379.35	1685.266572	1165.603882
25091074	18.36958754	144.9	1685.266572	1165.603882
25091562	481.5701069	0	1724.431416	1200.371216
25092062	1282.432357	0	1685.266572	1165.603882
25093054	63.24505678	1400.26	1614.510224	1137.834473
25093392	287.3779838	0	1685.266572	1165.603882
25093702	5333.948442	0	1724.431416	1352.158691
25093962	2234.662633	0	1725.868803	1202.185788
25094042	870.9690467	0	1697.596162	1166.93689
25094044	167.1577827	0	1697.596162	1166.93689
25095032	231.7256666	0	1685.266572	1165.603882
25096022	2755.982048	0	1724.431416	1200.371216
25097012	18665.07211	0	1459.33304	1166.21977
25098002	241.7972823	0	1458.845174	1165.603882
25098004	12.01767792	0	1458.845174	1165.603882
25099092	734.5314353	0	1510.260325	1179.601728
25099094	13.52603452	0	1510.260325	1179.601728
25100062	5792.998926	0	1724.431416	1200.371216
25101052	1135.264819	0	1685.266572	1165.603882
25102042	2195.387435	0	1724.431416	1200.371216
25103032	14385.44208	0	1569.150375	1164.803733
25104022	24234.56716	0	1724.431416	1200.371216
25105012	5395.834719	0	1458.845174	1165.603882
25106002	2142.241526	0	1459.774757	1166.777399
25106592	4071.490692	0	1458.845174	1165.603882
25107092	6653.57217	0	1724.431416	1200.371216
25108082	22965.1664	0	1724.431416	1200.371216
25109072	22151.87479	0	1724.431416	1200.371216
25110042	3266.207885	0	1724.431416	1200.371216
25111032	12581.16981	0	1579.653303	1164.542146
25112024	459.1753602	0	1710.608199	1170.522413
25113012	12584.48753	0	1537.043843	1200.371216
25114002	28589.54005	0	1560.678076	1165.230279
25115094	84.03743068	0	1701.372773	1167.825439
25116082	657.919007	0	1685.266572	1165.603882
25117072	741.9666024	0	1685.266572	1165.603882
25118062	874.6291327	0	1685.266572	1165.603882
25119054	4.620896655	0	1715.812898	1171.324341
25120022	13341.38693	0	1685.266572	1165.603882
25120362	1911.082699	0	1724.115369	1198.650255
25120772	2036.376683	0	1724.431416	1200.371216
25121012	26649.15223	0	1724.431416	1200.371216
25122002	3071.812595	0	1459.47053	1166.393339
25123092	9223.424531	0	1726.071486	1202.441658
25124082	553.0356534	0	1685.266572	1165.603882
25125072	2409.913274	0	1704.816193	1167.658936
25126062	9056.139948	0	1724.431416	1200.371216
25127052	3278.144614	0	1685.266572	1165.603882
25127212	314.8449653	0	1602.9581	1134.057861
25127472	888.2365728	0	1458.845174	1165.603882
25127542	154.0996564	0	1458.845174	1165.603882
25127622	78.22375611	0	1685.266572	1165.603882
25127624	20.79966618	0	1685.266572	1165.603882
25127882	3296.387096	0	1481.282796	1167.992065
25128042	14292.83914	0	1724.431416	1352.158691
25129034	559.8346789	744.27	1639.280488	1147.553833
25130002	6548.670244	0	1379.535786	1165.603882
25131092	56.76129098	0	1726.600405	1176.480712
25131094	706.0403258	0	1726.600405	1176.480712
25131582	1816.17046	0	1513.143326	1182.147469
25132082	11714.09449	0	1724.320275	1200.098385
25133072	2785.31344	0	1724.24803	1199.372627
25133562	12912.54982	0	1725.874626	1201.994126
25134062	17964.66559	0	1365.317891	1165.603882
25135052	15495.40159	0	1724.880879	1200.938623
25136042	8982.254831	0	1724.431416	1200.371216
25136532	2277.26907	0	1701.105244	1200.371216
25137034	1922.0445	0	1676.380341	1165.603882
25138022	19146.58822	0	1724.431416	1200.371216
25138512	6150.148487	0	1407.41628	1165.603882
25139012	6620.560504	0	1724.431416	1352.158691
25139272	5809.163227	0	1724.431416	1200.371216
25139432	10049.93899	0	1461.288899	1165.603882
25139682	5258.070471	0	1704.215352	1200.371216
25139842	4560.686957	0	1724.431416	1200.371216
25140082	32998.23818	0	1443.183186	1165.603882
25141072	36403.74298	0	1474.651846	1168.9024
25142062	10358.89015	0	1724.431416	1200.371216
25143052	4590.700272	0	1724.431416	1200.371216
25144042	36262.75686	0	1724.399021	1200.291691
25144532	59.20802688	0	1692.930879	1166.325928
25144534	136.8894301	0	1692.930879	1166.325928
25145032	19909.22815	0	1724.352259	1199.940184
25145522	3961.100311	0	1725.563527	1201.800405
25146022	6525.5886	0	1724.431416	1200.371216
25146512	8537.972909	0	1724.431416	1352.158691
25147012	3193.992104	0	1360.20552	1165.001588
25148002	17576.18401	0	1459.276647	1166.148579
25149092	29362.65254	0	1367.095113	1165.603882
25150054	108.4190333	90.77	1699.26236	1167.658936
25151042	382.9581611	0	1685.266572	1165.603882
25152032	15473.06558	0	1463.13985	1171.025531
25153022	15.88164376	0	1685.266572	1165.603882
25153024	350.0703852	264.27	1685.266572	1165.603882
25154012	10753.47626	0	1601.18094	1165.603882
25155002	28796.64536	0	1458.845174	1165.603882
25156092	513.5772109	0	1458.845174	1165.603882
25157082	3546.145801	0	1724.431416	1200.371216
25158072	291.2251244	0	1458.845174	1165.603882
25159062	572.2050727	0	1685.266572	1165.603882
25159302	261.6842158	0	1458.845174	1165.603882
25159712	0.36611752	0	1690.265046	1165.603882
25159714	40.49221103	0	1690.265046	1165.603882
25160032	1759.091386	0	1685.266572	1165.603882
25161022	21029.59615	0	1458.845174	1165.603882
25161512	2391.427974	0	1458.845174	1165.603882
25162012	21344.10626	0	1512.828816	1200.371216
25163002	27032.01329	0	1458.845174	1165.603882
25164092	961.2960963	0	1458.845174	1165.603882
25165082	17508.70908	0	1458.845174	1165.603882
25166072	4213.683686	0	1733.488302	1211.80473
25167062	4583.608678	0	1549.196298	1203.653515
25167552	4048.647664	0	1604.291047	1165.603882
25168052	3236.762319	0	1724.362963	1199.998469
25169042	7468.735748	0	1724.351625	1200.175343
25170012	395.3160068	0	1516.031028	1182.369063
25171002	7098.622459	0	1350.988911	1165.603882
25172092	3636.34694	0	1724.270879	1199.977127
25174072	1688.596543	0	1459.937065	1166.982299
26000544	2222.767899	0	1229.305692	1504.20105
26001042	8757.769761	0	1665.841672	1416.727539
26002032	29466.78326	0	1751.553201	1458.585591
26003022	2062.776586	0	2221.562558	1652.43396
26003024	436.6345978	0	2221.562558	1652.43396
26004014	736.2063419	0	2407.454768	1601.85417
26005002	5259.687444	0	1729.095525	1481.41074
26006092	1294.872666	0	1991.16022	1486.262085
26007082	58.13242901	0	2445.578311	1619.11084
26007084	188.1806416	0	2445.578311	1619.11084
26008072	3529.907488	0	2221.562558	1652.43396
26008074	150.2225532	0	2221.562558	1652.43396
26009064	367.0090152	0	2445.578311	1619.11084
26010034	298.8174252	0	2082.715757	1564.460571
26010524	1314.483596	0	2047.920841	1501.035278
26011022	18064.3727	0	1461.536713	1290.504553
26012012	4108.797494	0	1723.766164	1465.166075
26013004	315.04472	0	2456.686099	1652.43396
26014094	280.9889123	0	2445.884465	1619.054099
26015084	242.9057543	0	2445.578311	1619.11084
26016072	96961.51425	0	1751.744542	1404.532808
26017062	13508.33836	0	1999.157901	1490.2052
26018052	52724.78525	0	1644.403867	1403.398193
26019042	923.2965354	0	2061.028018	1518.974365
26019044	2263.579673	0	2061.028018	1518.974365
26020012	11123.49213	0	1505.112607	1327.199097
26021002	5400.776881	0	2221.858343	1624.63276
26021004	23.69781872	0	2221.858343	1624.63276
26022092	322.5489038	0	2033.036441	1496.203491
26022094	4.80887606	0	2033.036441	1496.203491
26023084	1299.229723	0	2456.686099	1652.43396
26024072	334.5899821	0	2082.715757	1564.460571
26024074	266.3352196	0	2082.715757	1564.460571
26025062	3111.02237	0	1662.287229	1420.892944
26026052	14909.65811	0	2003.601016	1488.983521
26027044	390.9249809	0	2445.578311	1619.11084
26028032	10081.40516	0	1714.826963	1463.102417
26029024	747.396586	0	1267.962227	1530.359863
26030092	62933.81578	0	1751.789588	1459.68092
26031082	820.7704189	0	2022.261905	1505.645142
26032072	4138.469573	0	2082.715757	1564.460571
26032074	24.25642343	75.09	2082.715757	1564.460571
26033062	0.093316271	0	1943.868711	1532.081543
26033064	18.47232152	0	1943.868711	1532.081543
26034052	7814.746663	0	1640.404966	1397.56665
26034544	30.37221387	0	1251.602297	1514.364746
26035042	79.77505574	0	2456.686099	1652.43396
26035044	19.36635371	40.97	2456.686099	1652.43396
26036034	56.61941306	0	2445.578311	1619.11084
26037024	1015.501764	0	2082.758017	1564.40967
26038012	1220.716757	0	2000.268619	1499.924561
26038014	0	0	1088.793213	1499.924561
26039002	8588.105797	0	1659.177121	1411.173706
26039262	45352.47009	0	1751.815854	1402.509644
26040074	152.9207946	0	2445.578311	1619.11084
26041062	7930.560065	0	2030.481632	1502.423828
26041064	1066.651539	0	2030.481632	1502.423828
26041552	145.9698291	0	2024.150333	1492.70459
26042054	258.5755407	0	2445.578311	1619.11084
26043042	1277.913139	0	1568.960759	1376.6087
26044034	52.87838669	0	2445.578311	1619.11084
26045024	234.7805402	0	2445.578311	1619.11084
26046014	106.5175643	0	2420.715619	1619.11084
26047002	158.5581337	0	2222.143045	1624.602044
26047004	825.021321	0	2222.143045	1624.602044
26048094	159.4502086	0	2445.578311	1619.11084
26049082	1192.260172	0	2052.697086	1510.532471
26049084	546.8056992	0	2052.697086	1510.532471
26050044	315.7262263	0	2221.562558	1652.43396
26051032	35755.26551	0	1663.064817	1417.727173
26051522	15498.0047	0	1751.772014	1459.774797
26052024	491.4871723	0	2445.578311	1619.11084
26053012	7995.149974	0	1488.462703	1260.148647
26054004	345.7690908	0	2062.138736	1511.087769
26055094	57.953467	0	2445.578311	1619.11084
26056082	26918.91229	0	1649.846494	1404.009155
26057072	131752.1465	0	1751.78796	1412.205727
26058062	2757.886371	0	1797.024228	1499.813477
26059054	223.7371286	0	2445.578311	1619.11084
26060022	151.2938571	0	2082.715757	1564.460571
26060024	1090.221752	0	2082.715757	1564.460571
26061014	1095.882043	0	2445.578311	1619.11084
26062004	1308.671564	0	2238.375894	1619.11084
26063092	4330.532579	0	1527.994565	1339.362061
26064084	4266.93761	0	2079.466861	1528.638184
26065072	3980.120226	0	2082.771983	1564.392849
26066062	105577.4568	0	1675.283384	1431.66748
26067052	0.086878553	0	2221.562558	1652.43396
26067054	78.09514236	0	2221.562558	1652.43396
26068044	3014.242221	0	1977.014207	1497.425293
26069032	25935.29707	0	1674.740371	1424.290833
26070002	41139.65234	0	1669.80514	1430.976676
26071092	4175.484874	0	1674.283689	1424.44751
26072084	999.5997998	0	2096.35065	1538.246338
26073072	6986.654401	0	1482.230649	1314.258545
26074062	18386.5396	0	1751.513478	1409.509611
26075052	3773.219838	0	1704.964315	1459.264445
26076044	11.59476354	0	1206.751222	1491.649292
26076534	180.6257817	0	2445.578311	1619.11084
26077032	11873.98237	0	1669.432069	1427.626364
26077524	274.4146652	0	1894.215644	1491.649292
26078024	566.4353931	0	2431.349616	1619.11084
26079014	418.6894978	0	1266.170008	1523.195313
26079504	157.7709667	0	2428.394371	1619.11084
26080082	11722.02908	0	1986.52126	1470.405369
26080572	6324.006487	0	1751.604933	1429.221666
26081072	243.4343889	0	2043.922061	1501.92395
26082064	112.0403204	0	2445.578311	1619.11084
26082552	8.79083206	0	2082.715757	1564.460571
26082554	9.887385928	0	2082.715757	1564.460571
26083052	8.582772745	0	2082.715757	1564.460571
26083054	26.27955324	0	2082.715757	1564.460571
26084044	357.3083352	0	2082.715757	1564.460571
26084534	39.58242666	0	2445.578311	1619.11084
26085034	33.92797659	0	2445.578311	1619.11084
26086022	314.178117	0	2082.988097	1564.132545
26086024	95.41156305	0	2082.988097	1564.132545
26087014	1238.899276	0	2221.562558	1652.43396
26087502	80454.30074	0	1751.706329	1459.046361
26088002	124.2508718	82.14	1902.341424	1532.081543
26088004	22.81250327	0	1943.868711	1532.081543
26089092	125.6349784	0	2049.475894	1503.92334
26089094	984.9853114	0	2049.475894	1503.92334
26090062	79.51522726	0	2444.613332	1617.892639
26090064	302.2327208	0	2368.336871	1617.892639
26091052	236.7461051	0	1857.457615	1491.371582
26091542	9312.231091	0	1687.588024	1443.77424
26092044	334.0140526	0	2446.038032	1619.025638
26093032	29899.72651	0	1608.525876	1384.126343
26094024	355.0390192	0	1270.804637	1525.194702
26095014	217.1633802	0	2445.578311	1619.11084
26096004	55.99752235	0	1255.941309	1513.198242
26097092	273.5404598	0	2017.613438	1488.554623
26098082	23330.58226	0	1751.763315	1459.480675
26099072	35551.01934	0	1485.229734	1317.979614
26100044	383.8321432	0	2445.578311	1619.11084
26101034	702.4222905	0	2083.056183	1564.050538
26102024	704.9374348	0	2221.562558	1652.43396
26103012	2051.739095	0	2082.715757	1564.460571
26103014	33.4196553	0	2082.715757	1564.460571
26104002	90912.23441	0	1533.326291	1345.249146
26105092	302.330213	0	1826.793027	1513.809204
26105094	1540.317503	0	1826.793027	1513.809204
26106084	1133.684606	0	2445.578311	1619.11084
26107074	185.2030081	0	1248.93461	1509.643921
26108062	6881.551097	0	1741.485654	1483.318481
26109052	6714.324403	0	1991.826602	1485.595581
26110022	56554.28351	0	1751.637515	1421.148532
26111012	186426.9295	0	1751.675776	1458.8135
26112002	1829.236431	0	1988.526626	1478.051104
26113094	796.0535147	0	2445.578311	1619.11084
26114084	120.4762911	0	2089.686099	1533.414429
26115074	496.4679767	0	2445.733878	1619.082008
26115332	1846.380579	0	1650.827059	1403.394843
26116064	131.3617341	0	1260.704401	1516.253052
26117052	1025.527508	0	2044.144229	1506.811401
26117054	523.0194749	0	2044.144229	1506.811401
26118044	413.552051	0	2445.578311	1619.11084
26119034	445.6744919	0	2445.578311	1619.11084
26120002	67.25135219	0	2221.562558	1652.43396
26120004	609.0820364	0	2221.562558	1652.43396
26121092	654.569488	0	2049.809268	1505.478516
26121094	2.672309058	0	2049.809268	1505.478516
26122082	63013.37165	0	1583.894847	1371.183686
26123072	1222.650784	0	2082.715757	1564.460571
26123074	102.834924	0	2082.715757	1564.460571
26124062	1829.831473	0	1999.380069	1492.815674
26124552	34862.31686	0	1508.111692	1334.419067
26124712	534.5412169	0	1635.172717	1392.145367
26125052	13690.99814	0	1988.134174	1474.588552
26125542	17695.31677	0	1481.850777	1319.654837
26126042	133006.7388	0	1751.753012	1459.402157
26127032	52.907764	421.74	2022.938885	1493.375924
26128022	4598.895008	0	1663.887526	1418.997741
26129014	576.1308367	0	2445.692692	1619.089641
26130082	3999.306064	0	2010.932071	1502.868164
26131072	3888.323223	0	2022.706241	1501.868408
26132064	617.3305291	0	2067.96327	1564.460571
26133052	357.17683	0	2221.562558	1652.43396
26133054	342.3855393	0	2221.562558	1652.43396
26134044	70.86541739	0	2446.625266	1618.916803
26135032	31697.53685	0	1596.307309	1374.35144
26136022	22378.79341	0	1672.459787	1424.856384
26137014	566.2362586	0	1265.017615	1519.585327
26138002	532.948162	0	1721.666056	1487.06937
26138004	66.92844537	0	1861.736181	1487.06937
26139092	89296.91832	0	1625.833637	1390.432165
26140062	33224.24827	0	1541.972885	1322.737571
26141052	66728.26832	0	1694.311846	1442.231193
26142044	549.1947819	0	2430.265604	1619.11084
26143032	6110.836456	0	1437.936308	1068.615889
26144022	4566.973313	0	1660.732114	1413.062012
26145012	718.7925278	0	2006.371259	1501.424194
26146002	9575.076172	0	1666.064023	1418.671387
26147092	3162.494176	0	2012.487125	1496.758911
26148082	63898.43734	0	1751.929397	1429.714661
26148574	293.3707087	0	2445.578311	1619.11084
26150032	15697.7253	0	2001.934757	1485.428955
26151022	25.59594609	0	2082.715757	1564.460571
26151024	72.96244347	0	2082.715757	1564.460571
26152012	12465.71284	0	1751.815854	1459.881104
26153002	137.1388732	0	2445.162128	1618.585445
26153004	592.0505456	0	2093.726516	1618.585445
26154092	329.1613183	0	1540.480632	1493.815308
26155084	485.1190371	0	2445.578311	1619.11084
26156072	2488.100323	0	1477.565366	1312.148071
26157062	3660.910855	0	1641.992104	1396.765752
26158052	5193.606283	0	1695.388425	1447.829224
26159042	4080.445822	0	1681.281614	1429.890137
26160012	3738.081035	0	1753.148618	1490.316284
26161002	17982.77561	0	1592.197446	1373.573853
26161832	90.24948304	262.53	2020.151431	1491.538208
26162092	4669.890189	0	1599.799874	1493.426636
26163082	743.6409556	0	2153.951413	1619.11084
26163084	78.61618686	0	2322.833612	1619.11084
26164074	1060.423875	0	2445.578311	1619.11084
26165064	75.22897252	0	2446.87929	1618.869724
27001022	8418.367273	0	2052.534441	1376.292541
27002014	120.8112149	0	1857.528963	1619.557373
27003002	11.42651688	0	2062.801293	1354.193237
27003004	35.39127202	456.95	2062.801293	1354.193237
27004094	134.3452091	0	2794.468895	1885.401489
27005084	411.3468788	0	2132.891259	1619.557373
27006074	39.84751139	0	2096.679955	1619.557373
27007062	2984.764992	0	1799.435457	1321.591797
27008054	29.01719908	0	1839.756624	1355.192871
27009042	3634.071662	0	1792.900156	1318.829946
27010014	120.2877481	0	2095.013695	1619.557373
27011004	545.51092	0	2111.7864	1619.557373
27012092	946.3713053	0	1820.873445	1331.533325
27013084	75.90223605	0	2098.346093	1619.557373
27013574	12.60594225	0	2163.770653	1613.78125
27014074	149.6423849	0	2092.347924	1619.557373
27015062	19.28403885	0	1816.430208	1346.584351
27015064	176.0547444	0	1816.430208	1346.584351
27016052	2768.801431	0	1768.350904	1276.231623
27017044	95.1897899	0	2205.424828	1475.767334
27018032	196.2726496	0	1783.884553	1297.376953
27019024	224.4038437	0	2096.923785	1619.783057
27020092	0	0	1159.287842	1355.692749
27020094	66.20967255	0	2068.355248	1355.692749
27021084	356.9910381	0	2146.764394	1619.866772
27022074	124.9090166	0	2111.008934	1619.557373
27023062	72.51317391	0	2017.648611	1619.557373
27023064	1446.531731	0	2018.430851	1619.557373
27023552	426.5657529	0	2052.69326	1341.919067
27024052	8218.003868	0	1739.827089	1257.665828
27025042	523.1822024	0	1806.544344	1315.982544
27025532	1298.132809	0	1831.759065	1341.141479
27026032	12.91251061	0	2057.136376	1352.915771
27026034	45.80138697	0	2057.136376	1352.915771
27027024	272.4550315	0	1860.083772	1619.557373
27028014	341.6488034	0	2125.560082	1619.557373
27029002	2025.742124	0	2048.472191	1341.363647
27029004	7.152319713	0	2048.472191	1341.363647
27030074	882.3040519	0	2133.224388	1619.557373
27031062	191.4215736	0	1829.426302	1346.639893
27031064	0.82469995	0	1829.426302	1346.639893
27032052	38.48216498	0	1858.467037	1620.620854
27032054	30.60579042	0	1858.467037	1620.620854
27033042	2488.41337	0	1762.557649	1276.216675
27034032	411.4283422	0	1788.438753	1309.040161
27035024	78.35811782	0	2166.769799	1619.557373
27036014	75.4177274	0	2165.103661	1619.557373
27037002	565.7376801	0	1809.543611	1333.588257
27037594	146.9082497	0	2094.014061	1619.557373
27038094	933.8402988	0	2140.999901	1619.557373
27039084	42.70224449	0	2162.437889	1619.557373
27040054	223.2120014	0	1856.084993	1619.557373
27041042	6.855798839	0	2054.359398	1347.750732
27042034	284.6421788	0	1838.645784	1361.746338
27043024	413.5605647	0	1312.24128	1619.557373
27044012	1525.903049	0	1809.210237	1326.47937
27045004	716.8045815	0	2168.32793	1619.829961
27046092	2044.226538	0	1773.776521	1279.21582
27047084	254.4767113	0	2104.344261	1619.557373
27048074	49.53718976	0	1856.307039	1368.244507
27049064	17.47408265	0	1852.863679	1362.468384
27050022	22140.32093	0	1751.200679	1262.514246
27051014	155.280633	0	2154.662255	1619.557373
27052004	21.39333183	0	2032.524976	1619.557373
27053092	831.8782702	0	1827.762256	1334.529835
27054082	168.9124301	0	1784.106721	1303.097534
27055074	562.3884554	0	2113.78579	1619.557373
27056064	206.8208532	0	2156.451763	1619.807026
27057052	417.3297087	0	1791.326814	1307.929199
27058042	3729.481754	0	1753.641816	1271.50675
27059032	556.8424676	0	1814.20865	1345.973389
27059034	38.54479984	0	1814.20865	1345.973389
27060002	208.5741671	0	1799.324373	1312.650146
27061092	288.824194	0	1772.110384	1277.383057
27062082	223.8592022	0	1784.106721	1304.319336
27063072	1249.564131	0	1842.644563	1352.638062
27063074	5.699488503	0	1842.644563	1352.638062
27064062	8228.141649	0	1781.34702	1303.862205
27064222	5203.346327	0	1738.163355	1254.340391
27064484	391.7805063	0	2126.004418	1619.557373
27065054	140.5053333	0	2149.775048	1619.557373
27066042	0.119225374	0	1851.530794	1358.414185
27066044	47.70694612	0	1851.530794	1358.414185
27067032	246.4010851	0	1859.814905	1620.353767
27067034	1750.327178	0	1859.814905	1620.353767
27068024	763.4089871	0	1860.854346	1621.081511
27069014	88.75017338	0	2104.233177	1619.557373
27070084	36.32247555	0	2094.458397	1619.557373
27071072	5162.157932	0	1766.163152	1285.220068
27072062	1726.933336	0	1780.441194	1286.880127
27073054	178.2306139	0	2163.992943	1619.557373
27074044	234.237661	0	2158.994408	1619.557373
27075032	191.3256808	0	1854.856176	1621.081511
27075034	56.54546131	0	1854.856176	1621.081511
27076022	42.96207927	0	1850.634076	1353.660769
27076024	135.4383617	0	1850.634076	1353.660769
27077014	75.61214956	0	1462.160684	1619.557373
27078004	30.36538373	0	2095.458153	1619.557373
27079094	103.104929	0	2114.119042	1619.557373
27080062	3319.962888	0	1790.882478	1301.042603
27081054	459.6376422	0	2106.353127	1620.374522
27082042	646.7683892	0	1814.139335	1348.496917
27082044	51.04018846	0	1814.139335	1348.496917
27083034	684.2994782	0	2029.972602	1619.557373
27084022	6331.883093	0	1777.664217	1293.766968
27085014	398.6146516	0	2020.412439	1619.557373
27086004	215.6100834	0	2048.119855	1619.557373
27087094	171.1666379	0	2155.439843	1619.557373
27088084	206.6605005	0	1828.982088	1360.41333
27089074	80.22280746	0	2112.230736	1619.557373
27089562	3168.804952	0	1776.997713	1288.101929
27090044	72.86438769	0	1846.865511	1361.246582
27091034	147.1124645	0	2074.020165	1358.469727
27091522	19.24889492	0	1858.306551	1619.557373
27091524	313.5086305	0	1818.780374	1619.557373
27092022	6175.21371	0	2041.610038	1337.168538
27092024	562.9084638	0	2041.610038	1337.168538
27093014	711.6141898	0	2121.672386	1619.557373
27094004	138.4745835	0	2093.791893	1363.134766
28001004	6.378359343	0	2077.944843	1834.274331
28002094	593.4331368	0	2165.897297	1886.832764
28003084	25.74039271	0	1511.779033	1836.847656
28004074	388.8723744	0	2304.577301	1836.847656
28005064	215.523728	0	2165.897297	1886.832764
28006054	227.780135	0	1511.855392	1836.847656
28006704	333.2291854	0	2304.577301	1866.449707
28007044	290.4514504	0	2304.354075	1836.227262
28010092	781.9912513	0	2165.897297	1886.832764
28010094	110.9977363	0	2165.897297	1886.832764
28011084	97.58556554	0	2073.369832	1836.847656
28012072	9161.993258	0	1988.005227	1698.056536
28013064	1024.557625	0	2215.271148	1984.969482
28014052	899.5940127	0	1991.548051	1703.790357
28015044	58.88564985	0	2304.577301	1836.847656
28016034	151.7069105	0	2073.369832	1836.847656
28017024	778.941131	0	2071.562748	1832.04703
28019004	196.3563924	0	2165.897297	1886.832764
28020074	139.8348262	0	2304.577301	1836.847656
28021064	1991.120157	0	2304.475883	1836.578233
28022052	198.5116643	0	2000.725178	1720.938232
28022054	123.3941629	0	2000.725178	1720.938232
28023042	428.998212	0	1994.504841	1713.773804
28023044	79.20276399	0	1994.504841	1713.773804
28024032	5273.693898	0	2002.733571	1712.379259
28024034	1057.027229	0	2002.733571	1712.379259
28025024	22.29522484	0	2304.577301	1836.847656
28026014	603.1973349	0	2002.724568	1719.938477
28027004	89.10839793	0	2303.971401	1835.163729
28028094	1687.34059	0	2302.069275	1830.184935
28029082	11.76350709	0	2397.104766	1886.832764
28029084	154.2265742	0	2397.104766	1886.832764
28030052	7335.554693	0	2304.577301	1836.847656
28030054	2254.877637	0	2304.577301	1836.847656
28031044	52.78895771	0	2005.279377	1720.493896
28032034	1263.962316	0	2304.577301	1836.847656
[truncated: 4,382 more rows]
